# Supplementary material for: Association between genetically determined telomere length and health‐related outcomes: A systematic review and meta‐analysis of Mendelian randomization studies
Source: Aging Cell. 2023 May 26;22(7):e13874. doi: 10.1111/acel.13874 (PMC10352568; doi:10.1111/acel.13874)
Supplement: Supplementary file 2 — Table S1. [file ACEL-22-e13874-s002.xlsx]

## Sheet: Index
Index
Table S1: Methodological quality assessment of the included Mendelian Randomization studies.
Table S2: Summary results of the main and sensitive analyses by category of outcome and study design
Table S3: Characteristics of included studies, exposure, outcome, results of the main and sensitive analyses, and evidence level of MR associations.
Table S4: Number and percentage of MR associations per evidence level by outcome category after removing the MR Egger method.
Table S5: Meta-analyses results of 54 outcomes using data from published MR studies.
Table S6: Results of the sensitivity meta-analyses by excluding studies that did not select instrumental variables from GWAS, studies without tests for horizontal pleiotropy, or studies with evidence of pleiotropy.

## Sheet: Table S1
Table S1: Methodological quality assessment of the included Mendelian Randomization studies.
Author	Year	PMID	Design	Main analysis	Assumption 1	Assumption 2	Assumption 3
Bountziouka	2022	35297226	Summary-level	IVW	Selection of genome-wide strong SNPs from GWAS, P<8.31×10−9, r2<0.01	Adjusted for age, sex, deprivation, alcohol intake, smoking, body mass index, and number of long-term medical conditions	Tested with MR Egger (no evidence of pleiotropy)
Brown	2021	33737296	Individual- and summary-level	IVW	Selection of genome-wide strong SNPs from GWAS, significance level not reported	Not reported	Tested with MR Egger (no evidence of pleiotropy)
Campa	2019	30325019	Individual-level	Weighted genetic score	Selection of genome-wide strong SNPs from GWAS, significance level not reported	Adjusted for age, sex and geographic region of origin	Tested with MR Egger (evidence of pleiotropy). Exclusion of SNPs associated with outcome did not change result
CaoL	2020	32952122	Summary-level	IVW	Selection of genome-wide strong SNPs from GWAS, P<5×10–8, r2<0.01	Not reported	Tested with MR Egger (no evidence of pleiotropy)
CaoW	2020	33046137	Individual- and summary-level	IVW	Selection of genome-wide strong SNPs from GWAS, significance level not reported	Adjusted for age, sex, and other confounders	Pleiotropy not tested
CaoW	2019	30769869	Summary-level	IVW	Selection of genome-wide strong SNPs from GWAS, P<5×10–8	Assumed	Tested with MR Egger (no evidence of pleiotropy)
CaoX	2019	31605466	Individual- and summary-level	IVW	Selection of genome-wide strong SNPs from GWAS, P<5×10–8, r2<0.5	Adjusted for age, sex, pack‐years, and first principal component	Tested with "gtx" package pleiotropy test function (found one pleiotropic SNP, exclusion of this SNP did not change result)
ChenF	2022	35403707	Summary-level	IVW	Selection of genome-wide strong SNPs from GWAS, P<5×10–8, r2<0.1, F-statistics: 63.6	Not reported	Tested with MR Egger (evidence of pleiotropy) and MR-PRESSO (exclusion of pleiotropic SNPs did not change result)
ChengF	2022	35085380	Individual- and summary-level	IVW	Selection of genome-wide strong SNPs from GWAS, P<5×10–8, r2<0.5	Not reported	Tested with MR Egger (no evidence of pleiotropy)
ChengY	2017	28797893	Individual- and summary-level	IVW	Selection of genome-wide strong SNPs from GWAS, P<5×10–8	Not reported	Did not perform MR Egger or MR-PRESSO. Assumed no pleiotropy by heterogeneity.
ChenM	2021	32998948	Individual- and summary-level	IVW	Selection of genome-wide strong SNPs from GWAS, significance level not reported, F-statistics:35.5	Adjusted for age, gender, and smoking status	Tested with MR Egger (similar result with the main analysis)
ChenM	2020	33163281	Individual-level	Weighted genetic score, Cox	Selection of genome-wide strong SNPs from GWAS, significance level not reported	Adjusted for age, smoking status, BMI, stage, grade, and treatment	Pleiotropy not tested
ChenR	2021	32829966	Summary-level	IVW	Selection of genome-wide strong SNPs from GWAS, P<5×10–8	Not reported	Tested with MR Egger (no evidence of pleiotropy)
Cigan	2022	35368045	Summary-level	IVW	Selection of genome-wide strong SNPs from GWAS, P<5×10–8	Adjusted for age at diagnosis, sex, tumour location, and tumour histology	Tested with MR Egger (no evidence of pleiotropy)
Codd	2021	34611362	Summary-level	IVW	A GWAS identifying strong SNPs, P<8.31×10−9, r2<0.01	Adjusted for age, sex, array and the first ten principal components	Tested with MR Egger (evidence of pleiotropy for several outcomes)
Demanelis	2021	31603979	Individual- and summary-level	Weighted genetic score, Cox	Selection of genome-wide strong SNPs from GWAS, P<5×10–8	Adjusted for age, sex and first 10 principal components	Pleiotropy not tested
Dorajoo	2019	31171785	Individual-level	Weighted genetic score, Cox	A GWAS identifying strong SNPs, P<5×10–8	Adjusted for age, sex, top 3 principal components, BMI, and smoking status	Pleiotropy not tested
Duckworth	2021	33197388	Summary-level	IVW	Selection of genome-wide strong SNPs from GWAS, P<5×10–8	Not reported	Tested with MR Egger (no evidence of pleiotropy)
GaoK	2019	31803085	Summary-level	IVW	Selection of genome-wide strong SNPs from GWAS, P<5×10–8, r2<0.001	Not reported	Tested with MR Egger (no evidence of pleiotropy) and MR-PRESSO (no outliers detected)
GaoY(a)	2020	32699404	Summary-level	IVW	Selection of genome-wide strong SNPs from GWAS, P<5×10–8, F-statistics: 31.4-147.0	Adjusted for age in European-ALS	Tested with MR Egger (no evidence of pleiotropy) and MR-PRESSO (no outliers detected)
GaoY(b)	2020	33193711	Individual- and summary-level	Weighted genetic score, Cox	Selection of genome-wide strong SNPs from GWAS, P<5×10–8, F-statistics: 27.9-205.4	Adjusted for age, gender, smoke, drink, and BMI	Pleiotropy not tested
GaoY(b)	2020	33193711	Summary-level	IVW	Selection of genome-wide strong SNPs from GWAS, P<5×10–8	Not reported	Tested with MR Egger (no evidence of pleiotropy) and MR-PRESSO (no outliers detected)
Gurung	2021	34754432	Summary-level	IVW	Selection of genome-wide strong SNPs from GWAS, P<5×10–8	Adjusted for age and sex	Tested with MR Egger (no evidence of pleiotropy)
Hägg	2017	28418400	Individual- and summary-level	Weighted genetic score	Selection of genome-wide strong SNPs from GWAS, P<5×10–8, F-statistics: 36	Adjusted for sex, age group and study-specific covariates	Tested with MR Egger (no evidence of pleiotropy)
Hamad	2016	27321645	Individual- and summary-level	Weighted genetic score	Selection of genome-wide strong SNPs from GWAS, P<5×10–8, F-statistics: 0.48	Adjusted for age, gender, and educational attainment	Pleiotropy not tested
Haycock	2017	28241208	Summary-level	Maximum likelihood	Selection of genome-wide strong SNPs from GWAS, P<5×10–8, r2<0.1, F-statistics: 18-28	Adjusted for age and sex, or plus smoking, BMI, alcohol, physical activity, hormone replacement therapy, menopause, parity, or non-lipid vascular risk factors	Tested with MR Egger (no evidence of pleiotropy)
Howell	2020	32493226	Summary-level	IVW	Selection of genome-wide strong SNPs from GWAS, P<5×10–8, r2<0.001	Adjusted for sex, age and the first two principal components	Tested with MR Egger (no evidence of pleiotropy)
Huang	2022	35366326	Summary-level	IVW	Selection of genome-wide strong SNPs from GWAS, P<5×10–8, r2<0.01, F-statistics: 1119.10	Not reported	Tested with MR Egger (no evidence of pleiotropy)
Kachuri	2019	30059977	Summary-level	IVW	Selection of genome-wide strong SNPs from GWAS, P<5×10–8	Adjusted for age, sex, study and 10 principal components	Tested with asymmetry of funnel plots (no evidence of pleiotropy)
Kuo	2019	31444995	Summary-level	IVW	Selection of genome-wide strong SNPs from GWAS, P<5×10–8	Adjusted for age at baseline (for outcomes measured at baseline) or age at the last update (for outcomes continuously updated), sex, assessment center, array type, and the first five genetic principal components	Tested with MR Egger (no evidence of pleiotropy)
Li	2020	32109421	Summary-level	IVW	A GWAS identifying strong SNPs, FDR<0.05	Adjusted for sex, age, the first five genetic principal components, and genotyping array	Tested with MR Egger (no evidence of pleiotropy)
Loh	2021	34312982	Summary-level	IVW	Selection of genome-wide strong SNPs from GWAS, P<5×10–8, F-statistics>10	Not reported	Tested with MR Egger (evidence of pleiotropy) and MR-PRESSO (exclusion of pleiotropic SNPs did not change result)
Machiela	2017	28797570	Individual- and summary-level	IVW	Selection of genome-wide strong SNPs from GWAS, P<5×10–8	Adjustment differed by dataset	Tested with MR Egger (no evidence of pleiotropy)
Machiela	2016	27008888	Individual- and summary-level	IVW	Selection of genome-wide strong SNPs from GWAS, P<5×10–8	Not reported	Pleiotropy not tested
Muskens	2019	30796745	Individual-level	Weighted genetic score	Selection of genome-wide strong SNPs from GWAS, P<5×10–8	Adjusted for sex, the first two ancestral principal components, and the genotyping panel	Pleiotropy not tested
Nakao	2022	35385311	Individual- and summary-level	2SLS	Selection of genome-wide strong SNPs from GWAS, P<5×10–8, r2<0.001	Adjusted for age at blood draw, sex, TOPMed study, sequencing center or batch, and the first 11 genetic principal components	Tested by excluding pleiotropic SNPs (no evidence of pleiotropy)
Ojha	2016	27197291	Individual-level	Weighted genetic score	Selection of genome-wide strong SNPs from GWAS, significance level not reported	Adjusted for age, sex, and the first five principal components	Pleiotropy not tested
Park	2021	34339747	Summary-level	IVW	Selection of genome-wide strong SNPs from GWAS, P<5×10–8	Not reported	Tested with MR Egger (no evidence of pleiotropy) and MR-PRESSO (no outliers detected)
Pisanu	2020	32372689	Summary-level	IVW	Selection of genome-wide strong SNPs from GWAS, P<5×10–8	Not reported	Tested with MR Egger (p for intercept not provided)
Rachakonda	2018	30203894	Summary-level	Maximum likelihood	Selection of genome-wide strong SNPs from GWAS, significance level not reported	Not reported	Pleiotropy not tested
Rode	2015	25862531	Individual-level	2SLS	Selection of genome-wide strong SNPs from GWAS, significance level not reported, F-statistics: 342	Adjusted for age, gender, body mass index, systolic blood pressure, smoking status, tobacco consumption, alcohol consumption, physical activity, and cholesterol level	Pleiotropy not tested
Saunders	2022	34477880	Summary-level	IVW	Selection of genome-wide strong SNPs from GWAS, P<5×10–8, r2<0.01	Not reported	Tested with MR Egger (evidence of pleiotropy for 2 outcomes)
SchellerMadrid	2020	31564046	Summary-level	IVW	Selection of genome-wide strong SNPs from GWAS, significance level not reported, F-statistics: 466	Adjusted for age and sex	Tested with MR Egger (no evidence of pleiotropy)
SchellerMadrid	2016	27259814	Individual-level	2SLS	Selection of genome-wide strong SNPs from GWAS, significance level not reported, F-statistics: 458	Adjusted for age and sex	Pleiotropy assumed but not tested
Shu	2022	35339005	Summary-level	IVW	Selection of genome-wide strong SNPs from GWAS, P<8.31×10–9, r2<0.001, F-statistics>10	Not reported	Tested with MR Egger (no evidence of pleiotropy) and MR-PRESSO (no outliers detected)
Srinivas	2019	30874287	Individual- and summary-level	IVW	Selection of genome-wide strong SNPs from GWAS, significance level not reported, F-statistics>10	Not reported	Pleiotropy not tested
Walsh	2015	26646793	Individual-level	Weighted genetic score	Selection of genome-wide strong SNPs from GWAS, significance level not reported	Adjusted for age and sex	Tested by excluding pleiotropic SNPs (no evidence of pleiotropy)
Wang	2021	34304048	Summary-level	IVW	Selection of genome-wide strong SNPs from GWAS, P<8.31×10–9, r2<0.01	Not reported	Tested with MR Egger (no evidence of pleiotropy)
Went	2020	32433745	Summary-level	IVW	Selection of genome-wide strong SNPs from GWAS, P<5×10–8, r2<0.01	Not reported	Tested with MR Egger (no evidence of pleiotropy)
Wium-Andersen	2017	27810892	Individual-level	2SLS	Selection of genome-wide strong SNPs from GWAS, significance level not reported, F-statistics: 115	Adjusted for age, gender, smoking status, alcoholic drinks/week, education, income, physical activity, BMI and date of birth	Pleiotropy not tested
Wu	2020	33323545	Summary-level	IVW	Selection of genome-wide strong SNPs from GWAS, P<5×10–8, r2<0.001, F-statistics: 24.19	Adjusted for sex, age, height and weight	Tested with MR Egger (no evidence of pleiotropy)
Xia	2021	34906191	Summary-level	IVW	Selection of genome-wide strong SNPs from GWAS, P<5×10–8, F-statistics: 18-28	Not reported	Tested with MR Egger (evidence of pleiotropy) and MR-PRESSO (exclusion of pleiotropic SNPs did not change result)
XuJ	2020	31981976	Individual-level	Weighted genetic score	Selection of genome-wide strong SNPs from GWAS, significance level not reported	Adjusted for age, smoking status, pack year, BMI, clinical stage and PSA	Pleiotropy not tested
XuY	2020	32150919	Individual-level	Weighted genetic score	Selection of genome-wide strong SNPs from GWAS, significance level not reported	Adjusted for age and sex	Pleiotropy not tested
Yang	2021	34675961	Summary-level	IVW	Selection of genome-wide strong SNPs from GWAS, P<5×10–8, r2<0.05, F-statistics: 30-205	Not reported	Tested with MR Egger (evidence of weak pleiotropy for one outcome) and MR-PRESSO (exclusion of pleiotropic SNPs did not change result)
You	2012	22829448	Individual-level	2SLS	Based on biological function of SNPs	Adjusted for age, clinical center, time of blood draw, duration of follow-up, ethnicity, BMI, physical activity, current postmenopausal hormone use, alcohol consumption, and cigarette smoking	Pleiotropy not tested
Yu	2021	33679878	Summary-level	IVW	Selection of genome-wide strong SNPs from GWAS, P<5×10–8	Not reported	Tested with MR Egger (no evidence of pleiotropy)
Zeng	2020	31697380	Summary-level	IVW	Selection of genome-wide strong SNPs from GWAS, P<5×10–8, r2<0.1	Not reported	Tested with MR Egger (no evidence of pleiotropy)
Zhan	2021	33033864	Summary-level	IVW	Selection of genome-wide strong SNPs from GWAS, P<5×10–8	Not reported	Tested with MR Egger (no evidence of pleiotropy)
Zhang	2022	35210806	Summary-level	IVW	Selection of genome-wide strong SNPs from GWAS, P<5×10–8, F-statistics: 30.17-198.34	Not reported	Tested with MR Egger (no evidence of pleiotropy) and MR-PRESSO (no outliers detected)
Zhang	2015	26138067	Summary-level	IVW	Selection of genome-wide strong SNPs from GWAS, P<5×10–8	Adjusted for age, sex, and top principal components	Tested with goodness-of-fit test (identified pleiotropic SNPs, while exclusion of these SNPs did not change result)
Zhang(a)	2020	31525475	Summary-level	IVW	Selection of genome-wide strong SNPs from GWAS, significance level not reported	Adjusted for sex and the first five principal components	Tested with MR Egger (no evidence of pleiotropy)
Zhang(b)	2020	33115534	Individual- and summary-level	IVW	Selection of genome-wide strong SNPs from GWAS, significance level not reported	Adjusted for subject sex and 10 principal components	Tested with MR Egger (no evidence of pleiotropy)
Abbreviations: IVW, inverse variance weighted; SNP, single-nucleotide polymorphism; GWAS, genome-wide association study; MR, Mendelian randomization; PRESSO, pleiotropy residual sum and outlier test; BMI, body mass index; ALS, amyotrophic lateral sclerosis.

## Sheet: Table S2
Table S2: Summary results of the main and sensitive analyses by category of outcome and study design
	Main analysis		MR Egger		WM		MR-PRESSO		MVMR
	N of associations	N of significant associations (%)	N of associations	N of significant associations (%)	N of associations	N of significant associations (%)	N of associations	N of significant associations (%)	N of associations	N of significant associations (%)
By category of outcome
Cardiovascular	24	6 (25.0)	4	0 (0)	4	3 (75.0)	0	NA	0	NA
Digestive	22	2 (9.1)	1	0 (0)	4	4 (100.0)	0	NA	0	NA
Endocrine	18	3 (16.7)	4	1 (25.0)	6	4 (66.7)	1	1 (100)	0	NA
Genitourinary	13	7 (53.8)	1	1 (100.0)	9	6 (66.7)	1	1 (100)	0	NA
Immune	22	2 (9.1)	0	NA	1	1 (100.0)	2	1 (50.0)	0	NA
Infections	15	0 (0.0)	1	0 (0)	1	0 (0)	0	NA	0	NA
Mortality	46	8 (17.4)	0	NA	0	NA	0	NA	0	NA
Musculoskeletal	21	1 (4.8)	4	0 (0)	12	3 (25.0)	4	0 (0)	0	NA
Neoplasm	142	53 (37.3)	30	11 (36.7)	56	28 (50.0)	3	2 (66.7)	1	1 (100)
Neurological/psychi..	39	5 (12.8)	9	1 (11.1)	8	3 (37.5)	3	2 (66.7)	0	NA
Respiratory	21	3 (14.3)	6	1 (16.7)	6	2 (33.3)	0	NA	0	NA
Sensory	8	0 (0.0)	0	NA	2	1 (50.0)	0	NA	0	NA
Other	5	2 (40.0)	4	2 (50.0)	3	2 (66.7)	2	1 (50.0)	0	NA
By study design
Individual-level	24	10 (41.7)	0	NA	0	NA	0	NA	0	NA
Individual-level + summary level	85	18 (21.2)	9	3 (33.3)	22	6 (27.3)	1	1 (100)	0	NA
Summary-level	287	64 (22.3)	55	14 (25.5)	90	51 (56.7)	15	7 (46.7)	1	1 (100)
Total	396	92 (23.2)	64	17 (26.6)	112	57 (50.9)	16	8 (50.0)	1	1 (100)

## Sheet: Table S3
Table S3: Characteristics of included studies, exposure, outcome, results of the main and sensitive analyses, and evidence level of MR associations. Evidence level after excluding the MR Egger method was marked red or green when it was upgraded or downgraded, respectively. Associations with MR Egger as the sole sensitive analysis were not graded (marked yellow).
Author	Year	PMID	Design	Exposure	N_exposure	Source_exposure	Ancestry_exposure	N_SNP	P_instrument	LD	F-statistics	Outcome	Category_outcome	N_case	N_control	Source_outcome	Ancestry_outcome	Evidence	Evidence-egger_excluded	Main_analysis	Metric	Unit	Effect_size	Lower 95% CI	Upper 95% CI	P	Nominal significance	Multiple comparison	Survived multiple comparison	MR_Egger	Metric	Effect_size	Lower 95% CI	Upper 95% CI	P	P_intercept	I2	Weighted_median	Metric	Effect_size	Lower 95% CI	Upper 95% CI	P	MRPRESSO	Metric	Effect_size	Lower 95% CI	Upper 95% CI	P
Haycock	2017	28241208	Summary-level	longer telomere length	9190	GWAS (Mangino2012)	European	13	P<5×10–8	0.1	18-28	Abdominal aortic aneurysm	Cardiovascular	4972	99858	AC	European	probable	probable	Maximum likelihood	OR	1 SD	0.63	0.49	0.81	0.0003	yes	no		yes	OR	0.46	0.15	1.43	>0.05	0.51		yes	OR	0.76	0.52	1.11	>0.05
Codd	2021	34611362	Summary-level	longer telomere length	464716	UK Biobank	European	130	P<8.31×10–9	0.01		Abdominal hernia	Digestive	1317	437060	UK Biobank	European	non-evaluable	non-evaluable	IVW	OR	1 SD	1.014	0.751	1.369	0.929195	no	yes	no
GaoY(b)	2020	33193711	Individual-level + summary-level	shorter telomere length	78592	ENGAGE, EPIC-CVD, and EPIC-InterAct (Li 2020)	European	17	P<5×10–8		27.9-205.4	Acute myeloid leukemia mortality	Mortality	186		TCGA	European	non-evaluable	non-evaluable	Cox	HR	1 SD	0.89	0.73	1.09	0.252	no	no
GaoY(b)	2020	33193711	Individual-level + summary-level	shorter telomere length	78592	ENGAGE, EPIC-CVD, and EPIC-InterAct (Li 2020)	European	17	P<5×10–8		27.9-205.4	Adrenocortical carcinoma mortality	Mortality	88		TCGA	European	non-evaluable	non-evaluable	Cox	HR	1 SD	0.99	0.68	1.44	0.967	no	no
Wang	2021	34304048	Summary-level	shorter telomere length	464716	UK Biobank (Codd2021)	European	130	P<8.31×10–9	0.01		Adverse COVID-19	Respiratory	914	5861	UK Biobank	European	insufficient	insufficient	IVW	OR	1 SD	1.3	0.85	2	0.224	no	no		yes						0.591		yes	OR	1.25	0.62	2.5	0.537
Haycock	2017	28241208	Summary-level	longer telomere length	9190	GWAS (Mangino2012)	European	13	P<5×10–8	0.1	18-28	Age-related macular degeneration	Sensory	7473	51177	AMD Gene	European	non-evaluable	non-evaluable	Maximum likelihood	OR	1 SD	1.19	0.96	1.48	0.1206	no	no
Haycock	2017	28241208	Summary-level	longer telomere length	9190	GWAS (Mangino2012)	European	13	P<5×10–8	0.1	18-28	Aggressive periodontitis	Immune	888	6789	GWAS (Schaefer2010)	European	non-evaluable	non-evaluable	Maximum likelihood	OR	1 SD	1.12	0.67	1.87	0.6702	no	no
Demanelis	2021	31603979	Individual-level + summary-level	longer telomere length	66867	ENGAGE (Codd2013) and meta-analyses (Mangino2015 and Mangino2012)	European	9	P<5×10–8	not in LD'		All cause mortality	Mortality	9196		UK Biobank	European	non-evaluable	non-evaluable	Weighted genetic score, Cox	HR	1 SD	1.12	0.94	1.34	0.2135	no	no
Dorajoo	2019	31171785	Individual-level	shorter telomere length	60061	SCHS and ENGAGE	mixed	16	P<5×10–8			All cause mortality	Mortality	6035	17097	SCHS	East Asian	non-evaluable	non-evaluable	Weighted genetic score, Cox	HR	1 SD	1.001	0.989	1.011	0.929	no	no
Rode	2015	25862531	Individual-level	shorter telomere length		GWAS (Pooley2013)	European	3	literature-based		342	All cause mortality	Mortality	7607	57066	Copenhagen General Population Study, Copenhagen City Heart Study	European	non-evaluable	non-evaluable	2SLS	HR	69 bp	0.99	0.97	1.01	>0.05	no	no
Codd	2021	34611362	Summary-level	longer telomere length	464716	UK Biobank	European	130	P<8.31×10–9	0.01		Allergy/hypersensitivity	Immune	50992	437060	UK Biobank	European	non-evaluable	non-evaluable	IVW	OR	1 SD	1.013	0.954	1.074	0.679748	no	yes	no
Haycock	2017	28241208	Summary-level	longer telomere length	9190	GWAS (Mangino2012)	European	7	P<5×10–8	0.1	18-28	Alopecia areata	Immune	2332	5233	GWAS (Betz2015)	European	non-evaluable	non-evaluable	Maximum likelihood	OR	1 SD	1.15	0.76	1.75	0.4994	no	no
GaoY(a)	2020	32699404	Summary-level	shorter telomere length	23096	SCHS (Dorajoo2019)	East Asain	8	P<5×10–8		31.4-147.0	Amyotrophic lateral sclerosis	Musculoskeletal	1234	2850	Benyamin	East Asian	insufficient	insufficient	IVW	OR	1 SD	0.75	0.53	1.07	0.116	no	no		yes	OR	0.61	0.24	1.56	0.241	0.552		yes	OR	0.67	0.43	1.05	0.082	yes	OR	0.75	0.53	1.07	0.116
GaoY(a)	2020	32699404	Summary-level	shorter telomere length	37684	ENGAGE (Codd2013)	European	7	P<5×10–8		31.4-147.0	Amyotrophic lateral sclerosis	Musculoskeletal	20806	59804	AVS	European	insufficient	insufficient	IVW	OR	1 SD	1.1	0.92	1.32	0.284	no	no		yes	OR	1.02	0.32	3.29	0.964	0.872		yes	OR	1.06	0.85	1.32	0.624	yes	OR	1.1	0.92	1.32	0.284
Haycock	2017	28241208	Summary-level	longer telomere length	9190	GWAS (Mangino2012)	European	12	P<5×10–8	0.1	18-28	Amyotrophic lateral sclerosis	Musculoskeletal	6100	7125	SLAGEN/ALSGEN	European	non-evaluable	non-evaluable	Maximum likelihood	OR	1 SD	1.12064	0.857077	1.46525	0.40495	no	no
XuY	2020	32150919	Individual-level	longer telomere length		GWAS (Codd2013, Mangino2012, Pooley2013)	European	11	literature-based			Angiosarcoma	Neoplasm	59	813	University of Texas MD Anderson Cancer Center	European	non-evaluable	non-evaluable	Weighted genetic score	OR	Categorical	1.19	0.7	2.02	0.528	no	no
Codd	2021	34611362	Summary-level	longer telomere length	464716	UK Biobank	European	130	P<8.31×10–9	0.01		Anorexia nervosa	Neurological/psychiatric	2093	437060	UK Biobank	European	non-evaluable	non-evaluable	IVW	OR	1 SD	1.19	0.938	1.51	0.151087	no	yes	no
Haycock	2017	28241208	Summary-level	longer telomere length	9190	GWAS (Mangino2012)	European	9	P<5×10–8	0.1	18-28	Anorexia nervosa	Neurological/psychiatric	2907	14860	GCAN	European	non-evaluable	non-evaluable	Maximum likelihood	OR	1 SD	1.14	0.82	1.58	0.4406	no	no
Codd	2021	34611362	Summary-level	longer telomere length	464716	UK Biobank	European	130	P<8.31×10–9	0.01		Anxiety	Neurological/psychiatric	22248	437060	UK Biobank	European	non-evaluable	non-evaluable	IVW	OR	1 SD	0.968	0.893	1.049	0.429252	no	yes	no
Codd	2021	34611362	Summary-level	longer telomere length	464716	UK Biobank	European	130	P<8.31×10–9	0.01		Aortic valve stenosis	Cardiovascular	3800	437060	UK Biobank	European	non-evaluable	non-evaluable	IVW	OR	1 SD	0.881	0.713	1.09	0.244731	no	yes	no
Codd	2021	34611362	Summary-level	longer telomere length	464716	UK Biobank	European	130	P<8.31×10–9	0.01		Appendicitis	Digestive	9420	437060	UK Biobank	European	non-evaluable	non-evaluable	IVW	OR	1 SD	0.97	0.867	1.085	0.590078	no	yes	no
Hamad	2016	27321645	Individual-level + summary-level	shorter telomere length	37684	ENGAGE (Codd2013)	European	7	P<5×10–8		0.48	Arthritis	Musculoskeletal	2532	1202	HRS	European	non-evaluable	non-evaluable	Weighted genetic score	OR	0.1 kb	1	0.93	1.06	>0.05	no	no
Codd	2021	34611362	Summary-level	longer telomere length	464716	UK Biobank	European	130	P<8.31×10–9	0.01		Asthma	Respiratory	63934	437060	UK Biobank	European	non-evaluable	non-evaluable	IVW	OR	1 SD	1.01	0.944	1.08	0.780169	no	yes	no
Haycock	2017	28241208	Summary-level	longer telomere length	9190	GWAS (Mangino2012)	European	4	P<5×10–8	0.1	18-28	Asthma	Respiratory	13034	20638	GABRIEL, GWAS (Ferreira2011)	European	non-evaluable	non-evaluable	Maximum likelihood	OR	1 SD	0.81	0.64	1.02	0.0779	no	no
Codd	2021	34611362	Summary-level	longer telomere length	464716	UK Biobank	European	130	P<8.31×10–9	0.01		Atopic dermatitis	Immune	12895	437060	UK Biobank	European	probable	probable	IVW	OR	1 SD	0.849	0.761	0.946	0.00302759	yes	yes	no	yes						0.906		yes	OR	<1			<0.05
Haycock	2017	28241208	Summary-level	longer telomere length	9190	GWAS (Mangino2012)	European	13	P<5×10–8	0.1	18-28	Atopic dermatitis	Immune	10788	30047	EAGLE	European	non-evaluable	non-evaluable	Maximum likelihood	OR	1 SD	1.05	0.88	1.24	0.6095	no	no
Codd	2021	34611362	Summary-level	longer telomere length	464716	UK Biobank	European	130	P<8.31×10–9	0.01		Atrial fibrillation	Cardiovascular	27556	437060	UK Biobank	European	non-evaluable	non-evaluable	IVW	OR	1 SD	1.053	0.945	1.173	0.351178	no	yes	no
Haycock	2017	28241208	Summary-level	longer telomere length	9190	GWAS (Mangino2012)	European	7	P<5×10–8	0.1	18-28	Autism	Neurological/psychiatric	4949	5314	PGC	European	non-evaluable	non-evaluable	Maximum likelihood	OR	1 SD	1.01	0.73	1.39	0.9515	no	no
GaoY(b)	2020	33193711	Individual-level + summary-level	shorter telomere length	78592	ENGAGE, EPIC-CVD, and EPIC-InterAct (Li 2020)	European	16	P<5×10–8		27.9-205.4	Basal cell carcinoma	Neoplasm	3947	416526	UK Biobank	European	robust	robust	Weighted genetic score	OR	1 SD	0.94	0.9	0.97	0.001	yes	yes	yes	yes						0.049		yes	OR	0.58	0.38	0.9	0.015
Haycock	2017	28241208	Summary-level	longer telomere length	9190	GWAS (Mangino2012)	European	13	P<5×10–8	0.1	18-28	Basal cell carcinoma	Neoplasm	3361	11518	NHS/HPFS	European	non-evaluable	non-evaluable	Maximum likelihood	OR	1 SD	1.22	0.9	1.65	0.203	no	no
Srinivas	2019	30874287	Summary-level	shorter telomere length		GWAS (Codd2013, Mangino2012, Pooley2013)	European	10	literature-based		>10	Basal cell carcinoma	Neoplasm	528	533	ASHRAM	European	non-evaluable	non-evaluable	Weighted genetic score	OR	1 SD	2.69	1.83	3.93	<1.2E-4	yes	no
Haycock	2017	28241208	Summary-level	longer telomere length	9190	GWAS (Mangino2012)	European	10	P<5×10–8	0.1	18-28	B-cell Non-Hodgkin lymphoma	Neoplasm	253	1438	GWAS (Tan2013)	East Asian	non-evaluable	non-evaluable	Maximum likelihood	OR	1 SD	1.19	0.43	3.3	0.74404	no	no
Codd	2021	34611362	Summary-level	longer telomere length	464716	UK Biobank	European	130	P<8.31×10–9	0.01		Benign breast lump	Genitourinary	4050	235702	UK Biobank	European	robust	robust	IVW	OR	1 SD	1.466	1.234	1.742	1.3845e-05	yes	yes	yes	yes						0.5		yes	OR	>1			<0.05
Codd	2021	34611362	Summary-level	longer telomere length	464716	UK Biobank	European	130	P<8.31×10–9	0.01		Benign prostatic hyperplasia	Genitourinary	23744	201358	UK Biobank	European	robust	robust	IVW	OR	1 SD	1.526	1.363	1.708	2.00545e-13	yes	yes	yes	yes						0.0418		yes	OR	>1			<0.05
Codd	2021	34611362	Summary-level	longer telomere length	464716	UK Biobank	European	130	P<8.31×10–9	0.01		Bipolar disorder	Neurological/psychiatric	2107	437060	UK Biobank	European	non-evaluable	non-evaluable	IVW	OR	1 SD	1.019	0.796	1.304	0.881512	no	yes	no
Pisanu	2020	32372689	Summary-level	shorter telomere length	37684	ENGAGE (Codd2013)	European	7	P<5×10–8			Bipolar disorder	Neurological/psychiatric	20352	31358	the Bipolar Disorder Working Group of the Psychiatric Genomics Consortium	European	insufficient	insufficient	IVW	beta	1 SD	-0.07	-0.224	0.364	0.62	no	no		yes	OR	-0.8	se0.66		0.28			yes	OR	-0.08	se0.11		0.5
ChenM	2021	32998948	Individual-level + summary-level	longer telomere length		GWAS (Codd2013, Mangino2012, Pooley2013)	European	10	literature-based		35.5	Bladder cancer	Neoplasm	2011	2259	University of Texas MD Anderson Cancer Center	European	insufficient	insufficient	Weighted genetic score	OR	1 SD	1.13	0.73	1.75	0.595	no	no		yes	OR	0.83	0.19	3.58	0.799			yes	OR	0.87	0.48	1.55	0.626
Codd	2021	34611362	Summary-level	longer telomere length	464716	UK Biobank	European	130	P<8.31×10–9	0.01		Bladder cancer	Neoplasm	3595	437060	UK Biobank	European	probable	probable	IVW	OR	1 SD	1.276	1.039	1.567	0.0199446	yes	yes	no	yes						0.0632		yes	OR	>1			<0.05
Haycock	2017	28241208	Summary-level	longer telomere length	9190	GWAS (Mangino2012)	European	1	P<5×10–8	0.1	18-28	Bladder cancer	Neoplasm	7712	13125	GWAS (Figueroa2014), GWAS catlog	European	non-evaluable	non-evaluable	Maximum likelihood	OR	1 SD	5.21	2.48	10.94	1e-05	yes	no
Haycock	2017	28241208	Summary-level	longer telomere length	9190	GWAS (Mangino2012)	European	10	P<5×10–8	0.1	18-28	Bladder cancer	Neoplasm	1601	1819	NBCS	European	non-evaluable	non-evaluable	Maximum likelihood	OR	1 SD	2.19	1.32	3.66	0.0026	yes	no
GaoY(b)	2020	33193711	Individual-level + summary-level	shorter telomere length	78592	ENGAGE, EPIC-CVD, and EPIC-InterAct (Li 2020)	European	17	P<5×10–8		27.9-205.4	Bladder urothelial carcinoma mortality	Mortality	411		TCGA	European	non-evaluable	non-evaluable	Cox	HR	1 SD	0.96	0.82	1.12	0.576	no	no
Codd	2021	34611362	Summary-level	longer telomere length	464716	UK Biobank	European	130	P<8.31×10–9	0.01		Brain cancer	Neoplasm	1135	437060	UK Biobank	European	insufficient	insufficient	IVW	OR	1 SD	1.754	1.168	2.634	0.0068027	yes	yes	no	yes						0.0134		yes	OR	>1			>0.05
GaoY(b)	2020	33193711	Individual-level + summary-level	shorter telomere length	78592	ENGAGE, EPIC-CVD, and EPIC-InterAct (Li 2020)	European	17	P<5×10–8		27.9-205.4	Brain lower grade glioma mortality	Mortality	512		TCGA	European	non-evaluable	non-evaluable	Cox	HR	1 SD	0.89	0.73	1.09	0.27	no	no
ChenF	2022	35403707	Summary-level	longer telomere length	78592	ENGAGE, EPIC-CVD, and EPIC-InterAct (Li 2020)	European	19	P<5×10–8	0.1	63.6	Breast cancer	Neoplasm	133384	113789	BCAC	European	robust	robust	IVW	OR	1 SD	1.19	1.08	1.32	0.000563	yes	yes	yes	yes	OR	1.61	1.27	2.05	9.96e-05									yes	OR	1.2	1.11	1.29	0.000309
Codd	2021	34611362	Summary-level	longer telomere length	464716	UK Biobank	European	130	P<8.31×10–9	0.01		Breast cancer	Neoplasm	18269	235702	UK Biobank	European	probable	probable	IVW	OR	1 SD	1.115	1.005	1.236	0.0398434	yes	yes	no	yes						0.209		yes	OR	>1			<0.05
Zhang	2015	26138067	Summary-level	longer telomere length		GWAS (Codd2013, Mangino2012, Pooley2013)	European	9	P<5×10–8			Breast cancer	Neoplasm	15748	18084	The Genetic Associations and Mechanisms in Oncology Consortium	Not stated	non-evaluable	non-evaluable	IVW	OR	1 kb	1.02	0.86	1.21	0.82	no	no
Kuo	2019	31444995	Summary-level	longer telomere length	9190	GWAS (Mangino2012)	European	13	P<5×10–8			Breast cancer (<60y)	Neoplasm	501	116800	UK Biobank	European	insufficient	non-evaluable	Maximum likelihood	OR	0.25 kb	1.03188	0.922921	1.1537	0.581524	no	yes	no	yes	OR	0.970525	0.751094	1.25406	0.819039	0.613675
Kuo	2019	31444995	Summary-level	longer telomere length	9190	GWAS (Mangino2012)	European	13	P<5×10–8			Breast cancer (≥60y)	Neoplasm	4161	257676	UK Biobank	European	probable	non-evaluable	Maximum likelihood	OR	0.25 kb	1.06526	1.00999	1.12357	0.0200438	yes	yes	no	yes	OR	1.18074	0.996115	1.39958	0.0554809	0.182932
ChenF	2022	35403707	Summary-level	longer telomere length	78592	ENGAGE, EPIC-CVD, and EPIC-InterAct (Li 2020)	European	19	P<5×10–8	0.1	63.6	Breast cancer ER-	Neoplasm	21468	105974	BCAC and DRIVE	European	insufficient	insufficient	IVW	OR	1 SD	1.08	0.84	1.39	0.56	no	yes	no	yes	OR	1.18	0.57	2.44	0.65									yes	OR	0.9	0.74	1.08	0.273
Zhang	2015	26138067	Summary-level	longer telomere length		GWAS (Codd2013, Mangino2012, Pooley2013)	European	9	P<5×10–8			Breast cancer ER-	Neoplasm	4939	13128	The Genetic Associations and Mechanisms in Oncology Consortium	Not stated	non-evaluable	non-evaluable	IVW	OR	1 kb	1.05	0.81	1.38	0.7	no	no
ChenF	2022	35403707	Summary-level	longer telomere length	78592	ENGAGE, EPIC-CVD, and EPIC-InterAct (Li 2020)	European	19	P<5×10–8	0.1	63.6	Breast cancer ER+	Neoplasm	69501	105974	BCAC and DRIVE	European	robust	robust	IVW	OR	1 SD	1.18	1.03	1.35	0.019	yes	yes	yes	yes	OR	1.84	1.33	2.53	0.000201									yes	OR	1.18	1.06	1.31	0.008
Codd	2021	34611362	Summary-level	longer telomere length	464716	UK Biobank	European	130	P<8.31×10–9	0.01		Breast cyst	Genitourinary	7014	235702	UK Biobank	European	robust	robust	IVW	OR	1 SD	1.418	1.237	1.625	5.19378e-07	yes	yes	yes	yes						0.774		yes	OR	>1			<0.05
GaoY(b)	2020	33193711	Individual-level + summary-level	shorter telomere length	78592	ENGAGE, EPIC-CVD, and EPIC-InterAct (Li 2020)	European	17	P<5×10–8		27.9-205.4	Breast invasive carcinoma mortality	Mortality	924		TCGA	European	non-evaluable	non-evaluable	Cox	HR	1 SD	1.11	0.93	1.32	0.258	no	no
Li	2020	32109421	Summary-level	shorter telomere length	78592	ENGAGE, EPIC-CVD, and EPIC-InterAct (Li 2020)	European	52	FDR<0.05			Bronchiectasis	Respiratory	2564		UK Biobank	European	insufficient	insufficient	IVW	OR	1 SD	1.3533			0.0126	yes	yes	no	yes	OR	1.555			0.1292	0.594		yes	OR	1.3788			0.0696
Haycock	2017	28241208	Summary-level	longer telomere length	9190	GWAS (Mangino2012)	European	8	P<5×10–8	0.1	18-28	Bulimia nervosa	Neurological/psychiatric	151	2291	GWAS (Wade2013)	European	non-evaluable	non-evaluable	Maximum likelihood	OR	1 SD	0.94	0.88	1.01	0.11517	no	no
Hamad	2016	27321645	Individual-level + summary-level	shorter telomere length	37684	ENGAGE (Codd2013)	European	7	P<5×10–8		0.48	Cancer	Neoplasm	736	2998	HRS	European	non-evaluable	non-evaluable	Weighted genetic score	OR	0.1 kb	0.96	0.9	1.03	>0.06	no	no
Kuo	2019	31444995	Summary-level	longer telomere length	9190	GWAS (Mangino2012)	European	13	P<5×10–8			Cancer	Neoplasm	52696	326442	UK Biobank	European	robust	non-evaluable	Maximum likelihood	OR	0.25 kb	1.11291	1.06645	1.16138	8.76536e-07	yes	yes	yes	yes	OR	1.09861	1.01994	1.18335	0.0131098	0.855801
Kuo	2019	31444995	Summary-level	longer telomere length	9190	GWAS (Mangino2012)	European	13	P<5×10–8			Cancer (<60y)	Neoplasm	8478	108823	UK Biobank	European	probable	non-evaluable	Maximum likelihood	OR	0.25 kb	1.10566	1.03761	1.17817	0.00193945	yes	yes	yes	yes	OR	1.0805	0.938533	1.24393	0.281363	0.831868
Kuo	2019	31444995	Summary-level	longer telomere length	9190	GWAS (Mangino2012)	European	13	P<5×10–8			Cancer (≥60y)	Neoplasm	44218	217619	UK Biobank	European	robust	non-evaluable	Maximum likelihood	OR	0.25 kb	1.10998	1.06412	1.15781	1.25298e-06	yes	yes	yes	yes	OR	1.10187	1.01934	1.19108	0.0145963	0.902
Dorajoo	2019	31171785	Individual-level	shorter telomere length	60061	SCHS and ENGAGE	mixed	16	P<5×10–8			Cancer mortality	Mortality	2190	20942	SCHS	East Asian	non-evaluable	non-evaluable	Weighted genetic score, Cox	HR	1 SD	0.979	0.961	0.997	0.027	yes	no
Rode	2015	25862531	Individual-level	shorter telomere length		GWAS (Pooley2013)	European	3	literature-based		342	Cancer mortality	Mortality	2420	62253	Copenhagen General Population Study, Copenhagen City Heart Study	European	non-evaluable	non-evaluable	2SLS	HR	69 bp	0.95	0.91	0.99	<0.05	yes	no
Rode	2015	25862531	Individual-level	shorter telomere length		GWAS (Pooley2013)	European	3	literature-based		342	Cardiovascular mortality	Mortality	2633	62040	Copenhagen General Population Study, Copenhagen City Heart Study	European	non-evaluable	non-evaluable	2SLS	HR	69 bp	0.99	0.95	1.03	>0.05	no	no
Codd	2021	34611362	Summary-level	longer telomere length	464716	UK Biobank	European	130	P<8.31×10–9	0.01		Cataract	Sensory	52342	437060	UK Biobank	European	non-evaluable	non-evaluable	IVW	OR	1 SD	1.033	0.972	1.098	0.296308	no	yes	no
Demanelis	2021	31603979	Individual-level + summary-level	longer telomere length	66869	ENGAGE (Codd2013) and meta-analyses (Mangino2015 and Mangino2012)	European	9	P<5×10–8	not in LD'		Cerebrovascular disease mortality	Mortality	327		UK Biobank	European	non-evaluable	non-evaluable	Weighted genetic score, Cox	HR	1 SD	1.93	0.74	5.04	0.1821	no	no
Codd	2021	34611362	Summary-level	longer telomere length	464716	UK Biobank	European	130	P<8.31×10–9	0.01		Cervical cancer	Neoplasm	3397	235702	UK Biobank	European	non-evaluable	non-evaluable	IVW	OR	1 SD	1.15	0.953	1.387	0.144649	no	yes	no
GaoY(b)	2020	33193711	Individual-level + summary-level	shorter telomere length	78592	ENGAGE, EPIC-CVD, and EPIC-InterAct (Li 2020)	European	17	P<5×10–8		27.9-205.4	Cervical squamous cell carcinoma and endocervical adenocarcinoma mortality	Mortality	295		TCGA	European	non-evaluable	non-evaluable	Cox	HR	1 SD	1.14	0.9	1.45	0.274	no	no
GaoY(b)	2020	33193711	Individual-level + summary-level	shorter telomere length	78592	ENGAGE, EPIC-CVD, and EPIC-InterAct (Li 2020)	European	17	P<5×10–8		27.9-205.4	Cholangiocarcinoma mortality	Mortality	36		TCGA	European	non-evaluable	non-evaluable	Cox	HR	1 SD	0.64	0.38	1.08	0.097	no	no
Codd	2021	34611362	Summary-level	longer telomere length	464716	UK Biobank	European	130	P<8.31×10–9	0.01		Chronic fatigue syndrome	Neurological/psychiatric	4781	437060	UK Biobank	European	non-evaluable	non-evaluable	IVW	OR	1 SD	1.056	0.886	1.258	0.54567	no	yes	no
Codd	2021	34611362	Summary-level	longer telomere length	464716	UK Biobank	European	130	P<8.31×10–9	0.01		Chronic kidney disease	Genitourinary	14485	437060	UK Biobank	European	non-evaluable	non-evaluable	IVW	OR	1 SD	1.013	0.905	1.134	0.818923	no	yes	no
Park	2021	34339747	Summary-level	shorter telomere length	78592	ENGAGE, EPIC-CVD, and EPIC-InterAct (Li 2020)	European	46	P<5×10–8			Chronic kidney disease	Genitourinary	41395	439303	CKDGen	European	robust	robust	IVW	OR	1 SD	1.2	1.08	1.33	<1.00E-3	yes	no		yes	OR	1.36	1.04	1.76	0.03	0.31		yes	OR	1.2	1.04	1.39	0.02	yes	OR	>1			<0.05
Demanelis	2021	31603979	Individual-level + summary-level	longer telomere length	66870	ENGAGE (Codd2013) and meta-analyses (Mangino2015 and Mangino2012)	European	9	P<5×10–8	not in LD'		Chronic lower respiratory disease mortality	Mortality	227		UK Biobank	European	non-evaluable	non-evaluable	Weighted genetic score, Cox	HR	1 SD	0.38	0.12	1.18	0.0943	no	no
GaoY(b)	2020	33193711	Individual-level + summary-level	shorter telomere length	78592	ENGAGE, EPIC-CVD, and EPIC-InterAct (Li 2020)	European	17	P<5×10–8		27.9-205.4	Chronic lymphocytic leukemia	Neoplasm	277	420196	UK Biobank	European	robust	robust	Weighted genetic score	OR	1 SD	0.82	0.71	0.94	0.005	yes	yes	yes	yes						0.104		yes	OR	0.13	0.03	0.5	0.003
Haycock	2017	28241208	Summary-level	longer telomere length	9190	GWAS (Mangino2012)	European	1	P<5×10–8	0.1	18-28	Chronic lymphocytic leukemia	Neoplasm	2883	8350	GWAS (Speedy2014), GWAS catalog	European	non-evaluable	non-evaluable	Maximum likelihood	OR	1 SD	10.02	3.56	28.21	1e-05	yes	no
Machiela	2016	27008888	Individual-level + summary-level	longer telomere length		GWAS (Codd2013, Mangino2012, Pooley2013)	European	9	P<5×10–8			Chronic lymphocytic leukemia	Neoplasm	3104	9562	GWAS (Berndt2013, Cerhan2014, Skibola2014, Vijai2015)	European	non-evaluable	non-evaluable	Weighted genetic score	OR	1 kb	2.6	1.93	3.51	3.96e-10	yes	no
Ojha	2016	27197291	Individual-level	longer telomere length		ENGAGE (Codd2013) and meta analysis (Mangino2012)	European	8	literature-based			Chronic lymphocytic leukemia	Neoplasm	273	5725	ECOG, Illumina iControl subjects, DFCI, the Wellcome Trust Case-Control Consortium	European	non-evaluable	non-evaluable	2SLS	OR	1 SD	1.31	1.15	1.5	4.3e-05	yes	no
Haycock	2017	28241208	Summary-level	longer telomere length	9190	GWAS (Mangino2012)	European	8	P<5×10–8	0.1	18-28	Chronic myeloid leukemia	Neoplasm	201	497	GWAS (Kim2011)	East Asian	non-evaluable	non-evaluable	Maximum likelihood	OR	1 SD	2.58	0.68	9.72	0.16123	no	no
Codd	2021	34611362	Summary-level	longer telomere length	464716	UK Biobank	European	130	P<8.31×10–9	0.01		Chronic obstructive pulmonary disease	Respiratory	22606	437060	UK Biobank	European	non-evaluable	non-evaluable	IVW	OR	1 SD	0.927	0.855	1.004	0.0634794	no	yes	no
Duckworth	2021	33197388	Summary-level	shorter telomere length	37684	ENGAGE (Codd2013)	European	7	P<5×10–8			Chronic obstructive pulmonary disease	Respiratory	15256	47936	replication cohort (Hobbs2017)	European	insufficient	insufficient	IVW	OR	1 SD	1.04	0.71	1.53	0.83	no	no		yes	OR	0.94	0.14	6.21	0.9475	0.91		yes	OR	0.9	0.65	1.23	0.5053
Haycock	2017	28241208	Summary-level	longer telomere length	9190	GWAS (Mangino2012)	European	12	P<5×10–8	0.1	18-28	Chronic obstructive pulmonary disease	Respiratory	2812	2534	COPDGene	European	non-evaluable	non-evaluable	Maximum likelihood	OR	1 SD	0.9	0.64	1.27	0.5598	no	no
Gurung	2021	34754432	Summary-level	shorter telomere length	60061	SCHS and ENGAGE	mixed	16	P<5×10–8			CKD in T2D	Endocrine	1628	3140	DN and SMART2D cohorts in Khoo Teck Puat Hospital	East Asian	probable	robust	IVW	OR	1 SD	1.51	1.12	2.12	0.007	yes	no		yes	OR	1.38	0.82	2.35	0.22	0.715		yes	OR	1.52	1.03	2.24	0.035
Nakao	2022	35385311	Individual-level + summary-level	longer telomere length	78592	ENGAGE, EPIC-CVD, and EPIC-InterAct (Li 2020)	European	16	P<5×10–8	0.001		Clonal hematopoiesis of indeterminate potential	Other	110382		TOPMed, UK Biobank	European	robust	robust	2SLS	beta	1 SD	0.9	0.66	1.1	3.2e-13	yes	no		yes	beta	2.73	1	4.5	0.002			yes	beta	1.03	0.37	1.7	0.0023	yes	beta	0.79	0.24	1.3	0.015
Codd	2021	34611362	Summary-level	longer telomere length	464716	UK Biobank	European	130	P<8.31×10–9	0.01		Coeliac disease	Digestive	3229	437060	UK Biobank	European	probable	probable	IVW	OR	1 SD	0.713	0.569	0.893	0.00322884	yes	yes	no	yes						0.806		yes	OR	<1			<0.05
Haycock	2017	28241208	Summary-level	longer telomere length	9190	GWAS (Mangino2012)	European	3	P<5×10–8	0.1	18-28	Coeliac disease	Digestive	4533	10750	GWAS (Dubois2010)	European	suggestive	robust	Maximum likelihood	OR	1 SD	0.42	0.28	0.61	1e-05	yes	no		yes	OR	6.84	0.03	1583.19	>0.05	0.32		yes	OR	0.38	0.2	0.73	<0.05
GaoY(b)	2020	33193711	Individual-level + summary-level	shorter telomere length	78592	ENGAGE, EPIC-CVD, and EPIC-InterAct (Li 2020)	European	17	P<5×10–8		27.9-205.4	Colon adenocarcinoma mortality	Mortality	458		TCGA	European	non-evaluable	non-evaluable	Cox	HR	1 SD	0.93	0.76	1.13	0.448	no	no
GaoY(b)	2020	33193711	Individual-level + summary-level	shorter telomere length	78592	ENGAGE, EPIC-CVD, and EPIC-InterAct (Li 2020)	European	17	P<5×10–8		27.9-205.4	Colon cancer/Sigmoid cancer	Neoplasm	1384	419089	UK Biobank	European	insufficient	insufficient	Weighted genetic score	OR	1 SD	0.97	0.92	1.04	0.399	no	yes	no							0.079		yes	OR	0.72	0.36	1.42	0.337
Haycock	2017	28241208	Summary-level	longer telomere length	9190	GWAS (Mangino2012)	European	9	P<5×10–8	0.1	18-28	Colorectal cancer	Neoplasm	14537	16922	CORECT/GECCO	European	non-evaluable	non-evaluable	Maximum likelihood	OR	1 SD	1.09	0.91	1.31	0.3436	no	no
Haycock	2017	28241208	Summary-level	longer telomere length	9190	GWAS (Mangino2012)	European	9	P<5×10–8	0.1	18-28	Colorectal cancer	Neoplasm	728	3282	GWAS (Zhang2014)	East Asian	non-evaluable	non-evaluable	Maximum likelihood	OR	1 SD	1.29	0.64	2.59	0.4738	no	no
Kuo	2019	31444995	Summary-level	longer telomere length	9190	GWAS (Mangino2012)	European	13	P<5×10–8			Colorectal cancer	Neoplasm	31689	347449	UK Biobank	European	insufficient	non-evaluable	Maximum likelihood	OR	0.25 kb	0.977145	0.862964	1.10643	0.715363	no	yes	no	yes	OR	0.920352	0.73565	1.15143	0.467705	0.613414
Zhang	2015	26138067	Summary-level	longer telomere length		GWAS (Codd2013, Mangino2012, Pooley2013)	European	9	P<5×10–8			Colorectal cancer	Neoplasm	5100	4831	The Genetic Associations and Mechanisms in Oncology Consortium	European, North America, and South America	non-evaluable	non-evaluable	IVW	OR	1 kb	1.25	0.92	1.69	0.15	no	no
Kuo	2019	31444995	Summary-level	longer telomere length	9190	GWAS (Mangino2012)	European	13	P<5×10–8			Colorectal cancer (<60y)	Neoplasm	3198	114103	UK Biobank	European	insufficient	non-evaluable	Maximum likelihood	OR	0.25 kb	1.03284	0.789789	1.3507	0.813382	no	yes	no	yes	OR	1.39479	0.795301	2.44617	0.245685	0.24398
Kuo	2019	31444995	Summary-level	longer telomere length	9190	GWAS (Mangino2012)	European	13	P<5×10–8			Colorectal cancer (≥60y)	Neoplasm	28491	233346	UK Biobank	European	insufficient	non-evaluable	Maximum likelihood	OR	0.25 kb	0.973217	0.857329	1.10477	0.67472	no	yes	no	yes	OR	0.876051	0.69495	1.10435	0.262731	0.374687
Codd	2021	34611362	Summary-level	longer telomere length	464716	UK Biobank	European	130	P<8.31×10–9	0.01		Colorectal polyp	Digestive	42555	437060	UK Biobank	European	robust	robust	IVW	OR	1 SD	1.197	1.109	1.292	3.63885e-06	yes	yes	yes	yes						0.531		yes	OR	>1			<0.05
Codd	2021	34611362	Summary-level	longer telomere length	464716	UK Biobank	European	130	P<8.31×10–9	0.01		Coronary heart disease	Cardiovascular	42926	437060	UK Biobank	European	robust	robust	IVW	OR	1 SD	0.867	0.814	0.924	9.72984e-06	yes	yes	yes	yes						0.544		yes	OR	<1			<0.05
Hamad	2016	27321645	Individual-level + summary-level	shorter telomere length	37684	ENGAGE (Codd2013)	European	7	P<5×10–8		0.48	Coronary heart disease	Cardiovascular	1191	2543	HRS	European	non-evaluable	non-evaluable	Weighted genetic score	OR	0.1 kb	1.06	0.99	1.13	>0.07	no	no
Haycock	2017	28241208	Summary-level	longer telomere length	9190	GWAS (Mangino2012)	European	13	P<5×10–8	0.1	18-28	Coronary heart disease	Cardiovascular	22233	64762	CARDIoGRAM	European	probable	robust	Maximum likelihood	OR	1 SD	0.78	0.67	0.9	0.0009	yes	no		yes	OR	0.6	0.35	1.03	>0.05	0.27		yes	OR	0.81	0.66	0.99	<0.05
Haycock	2017	28241208	Summary-level	longer telomere length	9190	GWAS (Mangino2012)	European	4	P<5×10–8	0.1	18-28	Coronary heart disease	Cardiovascular	15399	15050	C4D	mixed	non-evaluable	non-evaluable	Maximum likelihood	OR	1 SD	0.7	0.56	0.88	0.0023	yes	no
SchellerMadrid	2016	27259814	Summary-level	shorter telomere length		GWAS (Pooley2013)	European	3	literature-based		458	Coronary heart disease	Cardiovascular	17238	87851	Copenhagen General Population Study, Copenhagen City Heart Study, Copenhagem Ischemic Heart Disease Study	European	non-evaluable	non-evaluable	Wald estimator	OR	0.2 kb	1.05	1	1.11	>0.05	no	no
Demanelis	2021	31603979	Individual-level + summary-level	longer telomere length	66868	ENGAGE (Codd2013) and meta-analyses (Mangino2015 and Mangino2012)	European	9	P<5×10–8	not in LD'		Coronary heart disease mortality	Mortality	1053		UK Biobank	European	non-evaluable	non-evaluable	Weighted genetic score, Cox	HR	1 SD	0.91	0.53	1.55	0.7285	no	no
Dorajoo	2019	31171785	Individual-level	shorter telomere length	60061	SCHS and ENGAGE	mixed	16	P<5×10–8			Coronary heart disease mortality	Mortality	1670	21462	SCHS	East Asian	non-evaluable	non-evaluable	Weighted genetic score, Cox	HR	1 SD	1.012	0.991	1.034	0.247	no	no
Haycock	2017	28241208	Summary-level	longer telomere length	9190	GWAS (Mangino2012)	European	11	P<5×10–8	0.1	18-28	Crohn's disease	Digestive	5956	14927	IIBDGC	European	non-evaluable	non-evaluable	Maximum likelihood	OR	1 SD	1.12	0.87	1.45	0.3586	no	no
GaoK	2019	31803085	Summary-level	shorter telomere length	9190	GWAS (Mangino2012)	European	10	P<5×10–8	0.001		Dementia (Alzheimer’s)	Neurological/psychiatric	71880	383378	PGC-ALZ, IGAP, ADSP, and UK Biobank	European	probable	probable	IVW	OR	1 SD	1.03	1.01	1.05	0.0121	yes	no		yes						0.98		yes	OR	1.01	0.98	1.04	0.525	yes	OR	1.03	1.01	1.05	0.0121
SchellerMadrid	2020	31564046	Summary-level	shorter telomere length		GWAS (Pooley2013)	European	10	literature-based		466	Dementia (Alzheimer’s)	Neurological/psychiatric	900	67100	CGPS, CCHS	European	insufficient	insufficient	IVW	OR	0.2 kb	0.86	0.39	1.87	>0.05	no	no		yes	OR	0.03	1e-06	997	>0.05			yes	OR	0.65	0.23	1.84	>0.05
Yu	2021	33679878	Summary-level	longer telomere length	78592	ENGAGE, EPIC-CVD, and EPIC-InterAct (Li 2020)	European	20	P<5×10–8			Dementia (Alzheimer’s)	Neurological/psychiatric	21982	41944	International Genomics of Alzheimer’s Project Consortium	European	probable	robust	IVW	OR	1 SD	0.79	0.67	0.93	0.004	yes	no		yes	OR	0.7	0.44	1.1	>0.05	0.62		yes	OR	0.79	0.63	0.99	<0.05
GaoY(a)	2020	32699404	Summary-level	shorter telomere length	37684	ENGAGE (Codd2013)	European	6	P<5×10–8		31.4-147.0	Dementia (FTD)	Neurological/psychiatric	3526	9402	IFGC	European	insufficient	insufficient	IVW	OR	1 SD	0.81	0.44	1.48	0.498	no	no		yes	OR	0.4	0.01	14.71	0.516	0.601		yes	OR	0.73	0.35	1.52	0.4	yes	OR	0.81	0.44	1.48	0.498
Codd	2021	34611362	Summary-level	longer telomere length	464716	UK Biobank	European	130	P<8.31×10–9	0.01		Dementia (non-Alzheimer’s)	Neurological/psychiatric	4407	437060	UK Biobank	European	non-evaluable	non-evaluable	IVW	OR	1 SD	0.984	0.825	1.173	0.852999	no	yes	no
Haycock	2017	28241208	Summary-level	longer telomere length	9190	GWAS (Mangino2012)	European	8	P<5×10–8	0.1	18-28	Dementia (vascular)	Neurological/psychiatric	84	200	GWAS (Kim2013)	East Asian	non-evaluable	non-evaluable	Maximum likelihood	OR	1 SD	1.72	0.25	12.04	0.58566	no	no
Codd	2021	34611362	Summary-level	longer telomere length	464716	UK Biobank	European	130	P<8.31×10–9	0.01		Depression	Neurological/psychiatric	102887	437060	UK Biobank	European	non-evaluable	non-evaluable	IVW	OR	1 SD	1.001	0.956	1.047	0.981283	no	yes	no
Hamad	2016	27321645	Individual-level + summary-level	shorter telomere length	37684	ENGAGE (Codd2013)	European	7	P<5×10–8			Depression	Neurological/psychiatric	18478	17558	Psychiatric Genomics Consortium	European	non-evaluable	non-evaluable	IVW	OR	0.1 kb	1	0.97	1.03	>0.08	no	no
Kuo	2019	31444995	Summary-level	longer telomere length	9190	GWAS (Mangino2012)	European	13	P<5×10–8			Depression (<60y)	Neurological/psychiatric	11398	147234	UK Biobank	European	insufficient	non-evaluable	Maximum likelihood	OR	0.25 kb	1.02583	0.97475	1.07958	0.32782	no	yes	no	yes	OR	1.10281	0.980478	1.2404	0.102825	0.177529
Kuo	2019	31444995	Summary-level	longer telomere length	9190	GWAS (Mangino2012)	European	13	P<5×10–8			Depression (≥60y)	Neurological/psychiatric	4982	132684	UK Biobank	European	insufficient	non-evaluable	Maximum likelihood	OR	0.25 kb	1.05876	0.982952	1.14041	0.131981	no	yes	no	yes	OR	1.08628	0.864116	1.36555	0.478392	0.806893
Wium-Andersen	2017	27810892	Individual-level	shorter telomere length		GWAS (Pooley2013)	European	3	literature-based		115	Depression (attendance at hospital for depression/death with depression)	Neurological/psychiatric	370	53116	CGPS, CCHS	European	non-evaluable	non-evaluable	2SLS	OR	0.2 kb	0.97	0.83	1.14	>0.05	no	no
Wium-Andersen	2017	27810892	Individual-level	shorter telomere length		GWAS (Pooley2013)	European	3	literature-based		115	Depression (prescription antidepressant medication use)	Neurological/psychiatric	4738	53116	CGPS, CCHS	European	non-evaluable	non-evaluable	2SLS	OR	0.2 kb	1.01	0.94	1.09	>0.05	no	no
Hamad	2016	27321645	Individual-level + summary-level	shorter telomere length	37684	ENGAGE (Codd2013)	European	7	P<5×10–8		0.48	Diabetes	Endocrine	765	2969	HRS	European	non-evaluable	non-evaluable	Weighted genetic score	OR	0.1 kb	1	0.93	1.08	>0.09	no	no
Codd	2021	34611362	Summary-level	longer telomere length	464716	UK Biobank	European	130	P<8.31×10–9	0.01		Diabetic eye disease	Sensory	4700	437060	UK Biobank	European	non-evaluable	non-evaluable	IVW	OR	1 SD	1.14	0.954	1.361	0.148503	no	yes	no
Machiela	2016	27008888	Individual-level + summary-level	longer telomere length		GWAS (Codd2013, Mangino2012, Pooley2013)	European	9	P<5×10–8			Diffuse large B-cell lymphoma	Neoplasm	3652	9562	GWAS (Berndt2013, Cerhan2014, Skibola2014, Vijai2015)	European	non-evaluable	non-evaluable	Weighted genetic score	OR	1 kb	1.28	0.97	1.7	0.0844	no	no
GaoY(b)	2020	33193711	Individual-level + summary-level	shorter telomere length	78592	ENGAGE, EPIC-CVD, and EPIC-InterAct (Li 2020)	European	17	P<5×10–8		27.9-205.4	Diffuse large B-cell lymphoma mortality	Mortality	42		TCGA	European	non-evaluable	non-evaluable	Cox	HR	1 SD	2.24	0.88	5.67	0.09	no	no
Codd	2021	34611362	Summary-level	longer telomere length	464716	UK Biobank	European	130	P<8.31×10–9	0.01		Diverticulitis	Digestive	50464	437060	UK Biobank	European	non-evaluable	non-evaluable	IVW	OR	1 SD	1.052	0.99	1.117	0.100861	no	yes	no
Codd	2021	34611362	Summary-level	longer telomere length	464716	UK Biobank	European	130	P<8.31×10–9	0.01		Endometrial cancer	Neoplasm	2505	235702	UK Biobank	European	non-evaluable	non-evaluable	IVW	OR	1 SD	1.206	0.97	1.499	0.0911543	no	yes	no
Haycock	2017	28241208	Summary-level	longer telomere length	9190	GWAS (Mangino2012)	European	12	P<5×10–8	0.1	18-28	Endometrial cancer	Neoplasm	6608	37925	ECAC	European	non-evaluable	non-evaluable	Maximum likelihood	OR	1 SD	1.31	1.07	1.61	0.0091	yes	no
Codd	2021	34611362	Summary-level	longer telomere length	464716	UK Biobank	European	130	P<8.31×10–9	0.01		Endometriosis	Genitourinary	7537	235702	UK Biobank	European	probable	probable	IVW	OR	1 SD	1.344	1.165	1.55	4.77907e-05	yes	yes	yes	yes						0.481		yes	OR	>1			>0.05
Haycock	2017	28241208	Summary-level	longer telomere length	9190	GWAS (Mangino2012)	European	11	P<5×10–8	0.1	18-28	Endometriosis	Genitourinary	4604	9393	GWAS (Nyholt2012)	mixed	non-evaluable	non-evaluable	Maximum likelihood	OR	1 SD	0.98	0.75	1.27	0.8606	no	no
Zhang(b)	2020	33115534	Individual-level + summary-level	longer telomere length		ENGAGE (Codd2013)	European	8				Ependymoma	Neoplasm	153	696	California Cancer Record Linkage Project	European	non-evaluable	non-evaluable	Weighted genetic score	OR	1 SD	1.12	0.94	1.34	0.207	no	no
Zhang(b)	2020	33115534	Individual-level + summary-level	longer telomere length		ENGAGE (Codd2013)	European	8				Ependymoma (adolescent-onset)	Neoplasm	39	696	California Cancer Record Linkage Project	European	probable	robust	Weighted genetic score	OR	1 SD	1.67	1.18	2.37	0.00397	yes	no		yes	OR	793	0.02	32000000	0.22	0.67		yes	OR	368	4.1	33000	0.01
Zhang(b)	2020	33115534	Individual-level + summary-level	longer telomere length		ENGAGE (Codd2013)	European	8				Ependymoma (adult-onset)	Neoplasm	103	3287	Glioma International Case-Control Consortium	European	probable	insufficient	IVW	OR	1 SD	2.01	0.34	12	0.43	no	no		yes	OR	294	1.23	70000	0.042	0.059		yes	OR	2.82	0.27	29	0.38
Zhang(b)	2020	33115534	Individual-level + summary-level	longer telomere length		ENGAGE (Codd2013)	European	8				Ependymoma (childhood-onset)	Neoplasm	114	696	California Cancer Record Linkage Project	European	insufficient	insufficient	Weighted genetic score	OR	1 SD	0.99	0.81	1.21	0.939	no	no		yes	OR	0.08	0.00028	23.1	0.38	0.37		yes	OR	0.82	0.08	7.9	0.85
Zhang(b)	2020	33115534	Individual-level + summary-level	longer telomere length		ENGAGE (Codd2013)	European	8				Ependymoma (pediatric)	Neoplasm	83	332	Toronto’s Hospital for Sick Children and the Children’s Hospital of Philadelphia	European	insufficient	insufficient	IVW	OR	1 SD	0.51	0.03	8.7	0.64	no	no		yes	OR	183	1e-06	33000000000	0.59	0.45		yes	OR	0.61	0.03	13.3	0.76
Codd	2021	34611362	Summary-level	longer telomere length	464716	UK Biobank	European	130	P<8.31×10–9	0.01		Epilepsy	Neurological/psychiatric	6531	437060	UK Biobank	European	non-evaluable	non-evaluable	IVW	OR	1 SD	1.022	0.893	1.168	0.75543	no	yes	no
Codd	2021	34611362	Summary-level	longer telomere length	464716	UK Biobank	European	130	P<8.31×10–9	0.01		Esophageal cancer	Neoplasm	1374	437060	UK Biobank	European	non-evaluable	non-evaluable	IVW	OR	1 SD	1.152	0.846	1.568	0.368822	no	yes	no
GaoY(b)	2020	33193711	Individual-level + summary-level	shorter telomere length	78592	ENGAGE, EPIC-CVD, and EPIC-InterAct (Li 2020)	European	17	P<5×10–8		27.9-205.4	Esophageal cancer mortality	Mortality	162		TCGA	European	non-evaluable	non-evaluable	Cox	HR	1 SD	1.28	0.99	1.66	0.063	no	no
Haycock	2017	28241208	Summary-level	longer telomere length	9190	GWAS (Mangino2012)	European	8	P<5×10–8	0.1	18-28	Esophageal squamous cell carcinoma	Neoplasm	1942	2111	GWAS (Abnet2010)	East Asian	non-evaluable	non-evaluable	Maximum likelihood	OR	1 SD	1.03	0.62	1.72	0.90547	no	no
Haycock	2017	28241208	Summary-level	longer telomere length	9190	GWAS (Mangino2012)	European	4	P<5×10–8	0.1	18-28	Ewing's sarcoma	Neoplasm	401	684	GWAS (Postel-Vinay2012)	European	non-evaluable	non-evaluable	Maximum likelihood	OR	1 SD	2.11	0.67	6.62	0.19995	no	no
GaoY(b)	2020	33193711	Individual-level + summary-level	shorter telomere length	78592	ENGAGE, EPIC-CVD, and EPIC-InterAct (Li 2020)	European	17	P<5×10–8		27.9-205.4	Eye and/or adnexal cancer	Neoplasm	127	420346	UK Biobank	European	insufficient	insufficient	Weighted genetic score	OR	1 SD	0.9	0.74	1.11	0.325	no	yes	no							0.781		yes	OR	0.21	0.03	1.5	0.119
Zhan	2021	33033864	Summary-level	longer telomere length	78592	ENGAGE, EPIC-CVD, and EPIC-InterAct (Li 2020)	European	20	P<5×10–8			Facial aging	Other	417772		UK Biobank	European	robust	robust	IVW	beta	1 SD	-0.02	-0.04	-0.0002	<0.05	yes	no		yes	beta	-0.06	-0.12	-0.002	<0.05	0.16		yes	beta	-0.03	-0.05	-0.007	<0.05
Codd	2021	34611362	Summary-level	longer telomere length	464716	UK Biobank	European	130	P<8.31×10–9	0.01		Female infertility	Genitourinary	1051	235702	UK Biobank	European	non-evaluable	non-evaluable	IVW	OR	1 SD	0.79	0.559	1.116	0.181533	no	yes	no
Wu	2020	33323545	Summary-level	shorter telomere length	9190	GWAS (Mangino2012)	European	5	P<5×10–8	0.001	24.19	Femoral neck bone mineral density	Musculoskeletal	32735		GEFOS	European	insufficient	insufficient	IVW	beta	1 SD	-0.023	-0.113	0.068	>0.05	no	no		yes						0.755		yes	beta	-0.019			0.724
Haycock	2017	28241208	Summary-level	longer telomere length	9190	GWAS (Mangino2012)	European	3	P<5×10–8	0.1	18-28	Follicular lymphoma	Neoplasm	212	748	GWAS (Conde2010)	European	non-evaluable	non-evaluable	Maximum likelihood	OR	1 SD	1.22	0.28	5.35	0.79429	no	no
Machiela	2016	27008888	Individual-level + summary-level	longer telomere length		GWAS (Codd2013, Mangino2012, Pooley2013)	European	9	P<5×10–8			Follicular lymphoma	Neoplasm	2521	9562	GWAS (Berndt2013, Cerhan2014, Skibola2014, Vijai2015)	European	non-evaluable	non-evaluable	Weighted genetic score	OR	1 kb	1.1	0.79	1.53	0.564	no	no
Wu	2020	33323545	Summary-level	shorter telomere length	9190	GWAS (Mangino2012)	European	5	P<5×10–8	0.001	24.19	Forearm bone mineral density	Musculoskeletal	8143		GEFOS	European	insufficient	insufficient	IVW	beta	1 SD	-0.048	-0.24	0.143	>0.05	no	no		yes						0.826		yes	beta	-0.079			0.521
Bountziouka	2022	35297226	Summary-level	shorter telomere length	464716	UK Biobank (Codd2021)	European	131	P<8.31×10−9	0.01		Frailty	Other	20518	421263	UK Biobank	European	insufficient	insufficient	IVW	OR	1 SD	1.04	0.98	1.11	>0.05	no	no		yes					>0.05	0.6		yes	OR	1.08	0.98	1.19	0.13	yes	OR	>1			>0.05
Demanelis	2021	31603979	Individual-level + summary-level	longer telomere length	66866	ENGAGE (Codd2013) and meta-analyses (Mangino2015 and Mangino2012)	European	9	P<5×10–8	not in LD'		Frailty	Other	304655		UK Biobank	European	non-evaluable	non-evaluable	Weighted genetic score	beta	1 SD	0.2	-0.01	0.41	>0.05	no	no
Kuo	2019	31444995	Summary-level	longer telomere length	9190	GWAS (Mangino2012)	European	13	P<5×10–8			Frailty (≥60y)	Other	137904		UK Biobank	European	insufficient	non-evaluable	Maximum likelihood	OR	0.25 kb	1.01936	0.948	1.09609	0.604553	no	yes	no	yes	OR	1.09595	0.918715	1.30738	0.308679	0.371371
Haycock	2017	28241208	Summary-level	longer telomere length	9190	GWAS (Mangino2012)	European	2	P<5×10–8	0.1	18-28	Gallbladder cancer	Neoplasm	41	866	GWAS (Cha2012)	East Asian	non-evaluable	non-evaluable	Maximum likelihood	OR	1 SD	1.34	0.03	52.74	0.87565	no	no
Codd	2021	34611362	Summary-level	longer telomere length	464716	UK Biobank	European	130	P<8.31×10–9	0.01		Gallstone	Digestive	21167	437060	UK Biobank	European	non-evaluable	non-evaluable	IVW	OR	1 SD	1.049	0.957	1.15	0.305767	no	yes	no
GaoY(b)	2020	33193711	Individual-level + summary-level	shorter telomere length	78592	ENGAGE, EPIC-CVD, and EPIC-InterAct (Li 2020)	European	17	P<5×10–8		27.9-205.4	Gastric adenocarcinoma mortality	Mortality	407		TCGA	European	non-evaluable	non-evaluable	Cox	HR	1 SD	0.96	0.83	1.11	0.576	no	no
Codd	2021	34611362	Summary-level	longer telomere length	464716	UK Biobank	European	130	P<8.31×10–9	0.01		Gastric cancer	Neoplasm	1119	437060	UK Biobank	European	non-evaluable	non-evaluable	IVW	OR	1 SD	1.123	0.811	1.554	0.484618	no	yes	no
Haycock	2017	28241208	Summary-level	longer telomere length	9190	GWAS (Mangino2012)	European	11	P<5×10–8	0.1	18-28	Gastric cardia adenocarcinoma	Neoplasm	1126	2111	GWAS (Abnet2010)	East Asian	non-evaluable	non-evaluable	Maximum likelihood	OR	1 SD	1.16	0.64	2.12	0.62416	no	no
Haycock	2017	28241208	Summary-level	longer telomere length	9190	GWAS (Mangino2012)	European	11	P<5×10–8	0.1	18-28	Gastric non-cardia adenocarcinoma	Neoplasm	632	2111	GWAS (Abnet2010)	East Asian	non-evaluable	non-evaluable	Maximum likelihood	OR	1 SD	1.41	0.67	2.96	0.36307	no	no
XuY	2020	32150919	Individual-level	longer telomere length		GWAS (Codd2013, Mangino2012, Pooley2013)	European	11	literature-based			Gastrointestinal stromal tumor	Neoplasm	200	813	University of Texas MD Anderson Cancer Center	European	non-evaluable	non-evaluable	Weighted genetic score	OR	Categorical	2.2	1.58	3.06	3.03e-06	yes	no
Codd	2021	34611362	Summary-level	longer telomere length	464716	UK Biobank	European	130	P<8.31×10–9	0.01		Gastro-oesophageal reflux disease	Digestive	55832	437060	UK Biobank	European	non-evaluable	non-evaluable	IVW	OR	1 SD	1.007	0.954	1.063	0.800762	no	yes	no
Saunders	2022	34477880	Summary-level	longer telomere length	78592	ENGAGE, EPIC-CVD, and EPIC-InterAct (Li 2020)	European	16	P<5×10–8	0.01		GBM	Neoplasm	6183	18169	GWAS (Melin2017)	European	robust	robust	IVW	OR	1 SD	5.46	1.84	16.2	0.00223	yes	no		yes	OR	180.57	15.61	2088.94	0.000963	0.01		yes	OR	3.52	2.22	5.58	9.38e-08
GaoY(b)	2020	33193711	Individual-level + summary-level	shorter telomere length	78592	ENGAGE, EPIC-CVD, and EPIC-InterAct (Li 2020)	European	17	P<5×10–8		27.9-205.4	GBM mortality	Mortality	595		TCGA	European	non-evaluable	non-evaluable	Cox	HR	1 SD	1	0.91	1.1	0.949	no	no
Hägg	2017	28418400	Individual-level + summary-level	shorter telomere length	37684	ENGAGE (Codd2013)	European	7	P<5×10–8		36	General cognetive function	Neurological/psychiatric	53949		CHARGE	European	non-evaluable	non-evaluable	IVW	beta	1 SD	0.086	0.016	0.156	0.016	yes	no
Hägg	2017	28418400	Individual-level + summary-level	shorter telomere length	37684	ENGAGE (Codd2013)	European	7	P<5×10–8		36	General cognetive function	Neurological/psychiatric	12283		ENGAGE	European	non-evaluable	non-evaluable	Weighted genetic score	beta	1 SD	0.039	-0.229	0.306	0.778	no	no
Cigan	2022	35368045	Summary-level	longer telomere length	over 78,000	ENGAGE, EPIC-CVD, and EPIC-InterAct (Li 2020)	European	18	literature-based			Germ Cell Tumor	Neoplasm	1413	1022	COG and state biobank in California and Michegan	European	probable	insufficient	IVW	OR	1 kb	1.27	0.51	3.16	0.673	no	no		yes	OR	14.51	1.26	166.96	0.047	0.283		yes	OR	2.52	0.95	6.68	0.064
Cigan	2022	35368045	Summary-level	longer telomere length	over 78,000	ENGAGE, EPIC-CVD, and EPIC-InterAct (Li 2020)	European	18	literature-based			Germ Cell Tumor	Neoplasm	396	1584	UK Biobank	European	insufficient	non-evaluable	IVW	OR	1 kb	0.86	0.25	2.93	0.814	no	no		yes	OR	0.19	0.006	6.201	0.195	NA
Codd	2021	34611362	Summary-level	longer telomere length	464716	UK Biobank	European	130	P<8.31×10–9	0.01		Glaucoma	Sensory	12978	437060	UK Biobank	European	non-evaluable	non-evaluable	IVW	OR	1 SD	1.055	0.947	1.175	0.330445	no	yes	no
Saunders	2022	34477880	Summary-level	longer telomere length	78592	ENGAGE, EPIC-CVD, and EPIC-InterAct (Li 2020)	European	16	P<5×10–8	0.01		Glioma	Neoplasm	12488	18169	GWAS (Melin2017)	European	robust	robust	IVW	OR	1 SD	4.79	2.11	10.85	0.000176	yes	no		yes	OR	60.65	9.17	400.95	0.000793	0.014		yes	OR	3.22	2.17	4.78	5.9e-09
Saunders	2022	34477880	Summary-level	longer telomere length	78592	ENGAGE, EPIC-CVD, and EPIC-InterAct (Li 2020)	European	16	P<5×10–8	0.01		Glioma non-GBM	Neoplasm	5820	18169	GWAS (Melin2017)	European	robust	robust	IVW	OR	1 SD	4.24	2.38	7.55	9.56e-07	yes	no		yes	OR	12.83	2.75	59.9	0.00585	0.153		yes	OR	3.31	1.92	5.72	1.66e-05
Codd	2021	34611362	Summary-level	longer telomere length	464716	UK Biobank	European	130	P<8.31×10–9	0.01		Gout	Musculoskeletal	11122	437060	UK Biobank	European	non-evaluable	non-evaluable	IVW	OR	1 SD	0.989	0.753	1.298	0.934153	no	yes	no
Codd	2021	34611362	Summary-level	longer telomere length	464716	UK Biobank	European	130	P<8.31×10–9	0.01		Hayfever	Respiratory	31199	437060	UK Biobank	European	non-evaluable	non-evaluable	IVW	OR	1 SD	0.956	0.884	1.033	0.2543	no	yes	no
ChengY	2017	28797893	Individual-level + summary-level	longer telomere length		GWAS (Codd2013, Mangino2012, Levy2010)	European	9	P<5×10–8			HBV-related HCC	Neoplasm	1538	1465	Chinese	East Asian	non-evaluable	non-evaluable	Weighted genetic score	OR	1 kb	2.09	1.32	3.31	0.002	yes	no
Codd	2021	34611362	Summary-level	longer telomere length	464716	UK Biobank	European	130	P<8.31×10–9	0.01		Head and neck cancer	Neoplasm	2098	437060	UK Biobank	European	non-evaluable	non-evaluable	IVW	OR	1 SD	1.059	0.835	1.342	0.637715	no	yes	no
Haycock	2017	28241208	Summary-level	longer telomere length	9190	GWAS (Mangino2012)	European	12	P<5×10–8	0.1	18-28	Head and neck cancer	Neoplasm	2082	3477	GWAS (McKay2011)	European	non-evaluable	non-evaluable	Maximum likelihood	OR	1 SD	0.86	0.57	1.3	0.4768	no	no
Kachuri	2019	30059977	Summary-level	longer telomere length	2051	GWAS (Levy2010, Prescott2011, Mangino2012, Codd2013)	European	8	P<5×10–8			Head and neck cancer	Neoplasm	4415	5013	OncoArray	European predominant (>70%)	probable	probable	IVW	OR	1 kb	0.9	0.7	1.15	0.41	no	no										yes	OR	0.71	0.51	0.98	0.04
Kachuri	2019	30059977	Summary-level	longer telomere length	2051	GWAS (Levy2010, Prescott2011, Mangino2012, Codd2013)	European	8	P<5×10–8			Head and neck cancer early onset (≤50y)	Neoplasm	614	795	OncoArray	European predominant (>70%)	probable	probable	IVW	OR	1 kb	0.76	0.37	1.57	0.46	no	no										yes	OR	0.45	0.17	1.16	0.01
Kachuri	2019	30059977	Summary-level	longer telomere length	2051	GWAS (Levy2010, Prescott2011, Mangino2012, Codd2013)	European	8	P<5×10–8			Head and neck cancer ever smoker	Neoplasm	3108	2865	OncoArray	European predominant (>70%)	insufficient	insufficient	IVW	OR	1 kb	1.11	0.79	1.56	0.54	no	no										yes	OR	0.91	0.8	1.39	0.69
Kachuri	2019	30059977	Summary-level	longer telomere length	2051	GWAS (Levy2010, Prescott2011, Mangino2012, Codd2013)	European	8	P<5×10–8			Head and neck cancer never smoker	Neoplasm	773	1827	OncoArray	European predominant (>70%)	insufficient	insufficient	IVW	OR	1 kb	0.72	0.42	1.22	0.22	no	no										yes	OR	0.71	0.32	1.55	0.39
GaoY(b)	2020	33193711	Individual-level + summary-level	shorter telomere length	78592	ENGAGE, EPIC-CVD, and EPIC-InterAct (Li 2020)	European	17	P<5×10–8		27.9-205.4	Head and neck squamous cell carcinoma mortality	Mortality	450		TCGA	European	non-evaluable	non-evaluable	Cox	HR	1 SD	1.03	0.9	1.19	0.655	no	no
Codd	2021	34611362	Summary-level	longer telomere length	464716	UK Biobank	European	130	P<8.31×10–9	0.01		Heart failure	Cardiovascular	12271	437060	UK Biobank	European	non-evaluable	non-evaluable	IVW	OR	1 SD	0.944	0.838	1.063	0.341954	no	yes	no
Haycock	2017	28241208	Summary-level	longer telomere length	9190	GWAS (Mangino2012)	European	13	P<5×10–8	0.1	18-28	Heart failure	Cardiovascular	2526	20926	CHARGE-HF	European	non-evaluable	non-evaluable	Maximum likelihood	OR	1 SD	1.02	0.77	1.35	0.8931	no	no
Wu	2020	33323545	Summary-level	shorter telomere length	9190	GWAS (Mangino2012)	European	5	P<5×10–8	0.001	24.19	Heel estimated bone mineral density	Musculoskeletal	426824		IEU GWAS database	European	insufficient	insufficient	IVW	beta	1 SD	-0.01	-0.053	0.032	>0.05	no	no		yes						0.652		yes	beta	0.004			0.769
Codd	2021	34611362	Summary-level	longer telomere length	464716	UK Biobank	European	130	P<8.31×10–9	0.01		Helicobacter pylori	Infections	1383	437060	UK Biobank	European	non-evaluable	non-evaluable	IVW	OR	1 SD	0.927	0.687	1.251	0.621454	no	yes	no
Haycock	2017	28241208	Summary-level	longer telomere length	9190	GWAS (Mangino2012)	European	12	P<5×10–8	0.1	18-28	Hemorrhagic stroke	Cardiovascular	2963	5503	METASTROKE	European	non-evaluable	non-evaluable	Maximum likelihood	OR	1 SD	0.92	0.61	1.37	0.6719	no	no
Codd	2021	34611362	Summary-level	longer telomere length	464716	UK Biobank	European	130	P<8.31×10–9	0.01		Hemorrhoids	Digestive	21386	437060	UK Biobank	European	non-evaluable	non-evaluable	IVW	OR	1 SD	1.047	0.95	1.153	0.353013	no	yes	no
Codd	2021	34611362	Summary-level	longer telomere length	464716	UK Biobank	European	130	P<8.31×10–9	0.01		Hepatitis	Infections	3223	437060	UK Biobank	European	non-evaluable	non-evaluable	IVW	OR	1 SD	0.98	0.797	1.205	0.848649	no	yes	no
Codd	2021	34611362	Summary-level	longer telomere length	464716	UK Biobank	European	130	P<8.31×10–9	0.01		Hiatus hernia	Digestive	45211	437060	UK Biobank	European	non-evaluable	non-evaluable	IVW	OR	1 SD	0.971	0.912	1.034	0.35928	no	yes	no
Yang	2021	34675961	Summary-level	longer telomere length	78592	ENGAGE, EPIC-CVD, and EPIC-InterAct (Li 2020)	European	18	P<5×10–8	0.05	30-205	Hip osteoarthritis	Musculoskeletal	2396	9593	UK Biobank	European	suggestive	suggestive	IVW	OR	1 SD	1.02	0.66	1.59	0.931	no	no		yes	OR	0.34	0.12	1.01	0.071	0.05		yes	OR	0.6	0.36	0.99	0.049	yes	OR	>1			>0.05
Haycock	2017	28241208	Summary-level	longer telomere length	9190	GWAS (Mangino2012)	European	6	P<5×10–8	0.1	18-28	Hirschsprung's disease	Digestive	173	615	GWAS (Tang2010)	East Asian	non-evaluable	non-evaluable	Maximum likelihood	OR	1 SD	1.81	0.33	9.78	0.49239	no	no
GaoY(b)	2020	33193711	Individual-level + summary-level	shorter telomere length	78592	ENGAGE, EPIC-CVD, and EPIC-InterAct (Li 2020)	European	17	P<5×10–8		27.9-205.4	Hodgkin’s lymphoma/Hodgkin’s disease	Neoplasm	396	420077	UK Biobank	European	probable	probable	Weighted genetic score	OR	1 SD	0.89	0.79	0.99	0.033	yes	yes	no	yes						0.33		yes	OR	0.19	0.06	0.6	0.005
Codd	2021	34611362	Summary-level	longer telomere length	464716	UK Biobank	European	130	P<8.31×10–9	0.01		Hypertension	Cardiovascular	278315	437060	UK Biobank	European	robust	robust	IVW	OR	1 SD	1.165	1.087	1.249	1.67412e-05	yes	yes	yes	yes						0.743		yes	OR	>1			<0.05
Hamad	2016	27321645	Individual-level + summary-level	shorter telomere length	37684	ENGAGE (Codd2013)	European	7	P<5×10–8		0.48	Hypertension	Cardiovascular	2293	1441	HRS	European	non-evaluable	non-evaluable	Weighted genetic score	OR	0.1 kb	0.96	0.89	1.04	>0.10	no	no
Kuo	2019	31444995	Summary-level	longer telomere length	9190	GWAS (Mangino2012)	European	13	P<5×10–8			Hypertension (<60y)	Cardiovascular	20004	97297	UK Biobank	European	insufficient	non-evaluable	Maximum likelihood	OR	0.25 kb	1.02608	0.985451	1.06838	0.211679	no	yes	no	yes	OR	1.01078	0.921	1.10932	0.821221	0.739652
Kuo	2019	31444995	Summary-level	longer telomere length	9190	GWAS (Mangino2012)	European	13	P<5×10–8			Hypertension (≥60y)	Cardiovascular	100786	161051	UK Biobank	European	probable	non-evaluable	Maximum likelihood	OR	0.25 kb	1.06474	1.03152	1.09902	0.000104954	yes	yes	yes	yes	OR	1.03873	0.978916	1.10219	0.209215	0.436264
Codd	2021	34611362	Summary-level	longer telomere length	464716	UK Biobank	European	130	P<8.31×10–9	0.01		Hyperthyroidism	Endocrine	5954	437060	UK Biobank	European	probable	probable	IVW	OR	1 SD	0.758	0.637	0.901	0.00168541	yes	yes	no	yes						0.442		yes	OR	<1			<0.05
Codd	2021	34611362	Summary-level	longer telomere length	464716	UK Biobank	European	130	P<8.31×10–9	0.01		Hypothyroidism	Endocrine	30672	437060	UK Biobank	European	probable	probable	IVW	OR	1 SD	0.843	0.76	0.935	0.00123228	yes	yes	no	yes						0.0814		yes	OR	<1			<0.05
Codd	2021	34611362	Summary-level	longer telomere length	464716	UK Biobank	European	130	P<8.31×10–9	0.01		Immunodeficiency	Immune	883	437060	UK Biobank	European	non-evaluable	non-evaluable	IVW	OR	1 SD	1.205	0.829	1.751	0.328705	no	yes	no
Codd	2021	34611362	Summary-level	longer telomere length	464716	UK Biobank	European	130	P<8.31×10–9	0.01		Inflammatory bowel disease	Digestive	7018	437060	UK Biobank	European	non-evaluable	non-evaluable	IVW	OR	1 SD	1.107	0.944	1.297	0.211764	no	yes	no
Haycock	2017	28241208	Summary-level	longer telomere length	9190	GWAS (Mangino2012)	European	13	P<5×10–8	0.1	18-28	Inflammatory psoriatic arthritis	Immune	609	990	GWAS (Huffmeier2010)	European	non-evaluable	non-evaluable	Maximum likelihood	OR	1 SD	1.42	0.64	3.12	0.38811	no	no
Codd	2021	34611362	Summary-level	longer telomere length	464716	UK Biobank	European	130	P<8.31×10–9	0.01		Inguinal hernia	Digestive	23666	437060	UK Biobank	European	non-evaluable	non-evaluable	IVW	OR	1 SD	0.965	0.892	1.044	0.372288	no	yes	no
Haycock	2017	28241208	Summary-level	longer telomere length	9190	GWAS (Mangino2012)	European	9	P<5×10–8	0.1	18-28	Interstitial lung disease	Respiratory	1616	4683	GWAS (Fingerlin2013)	European	probable	robust	Maximum likelihood	OR	1 SD	0.09	0.05	0.15	2.02e-19	yes	no		yes	OR	0.23	0.02	3.12	>0.05	0.41		yes	OR	0.1	0.04	0.22	<0.05
Haycock	2017	28241208	Summary-level	longer telomere length	9190	GWAS (Mangino2012)	European	11	P<5×10–8	0.1	18-28	Interstitial lung disease	Respiratory	542	542	GWAS (Noth2013)	European	non-evaluable	non-evaluable	Maximum likelihood	OR	1 SD	0.3	0.12	0.77	0.012	yes	no
Codd	2021	34611362	Summary-level	longer telomere length	464716	UK Biobank	European	130	P<8.31×10–9	0.01		Intervertebral disc disease	Musculoskeletal	21666	437060	UK Biobank	European	non-evaluable	non-evaluable	IVW	OR	1 SD	0.964	0.89	1.043	0.363209	no	yes	no
Duckworth	2021	33197388	Summary-level	shorter telomere length	37684	ENGAGE (Codd2013)	European	7	P<5×10–8			IPF	Respiratory	4037	444457	UK Biobank and replication cohort (Allen et al.)	European	robust	robust	IVW	OR	1 SD	5.81	3.56	9.5	2.19e-12	yes	no		yes	OR	15.8	1.48	168.45	0.022	0.45		yes	OR	8.86	5.46	14.37	1.01e-18
Demanelis	2021	31603979	Individual-level + summary-level	longer telomere length	66871	ENGAGE (Codd2013) and meta-analyses (Mangino2015 and Mangino2012)	European	9	P<5×10–8	not in LD'		IPF mortality	Mortality	106		UK Biobank	European	non-evaluable	non-evaluable	Weighted genetic score, Cox	HR	1 SD	0.1	0.02	0.55	0.008	yes	no
Codd	2021	34611362	Summary-level	longer telomere length	464716	UK Biobank	European	130	P<8.31×10–9	0.01		Irritable bowel syndrome	Digestive	18301	437060	UK Biobank	European	non-evaluable	non-evaluable	IVW	OR	1 SD	1.055	0.96	1.16	0.263555	no	yes	no
CaoW	2019	30769869	Summary-level	shorter telomere length	37686	ENGAGE (Codd2013)	European	7	P<5×10–8			Ischemic stroke	Neurological/psychiatric	40585	406111	MEGASTROKE	European	insufficient	non-evaluable	IVW	OR	1 SD	0.96	0.85	1.09	0.535	no	no		yes	OR	1.32	0.73	2.37	0.354	0.277
CaoW	2020	33046137	Individual-level + summary-level	shorter telomere length		NHGRI-EBI GWAS catalog and Ensembl	mixed	12	literature-based			Ischemic stroke	Neurological/psychiatric	431	304	Chinese	East Asian	non-evaluable	non-evaluable	IVW	OR	0.1	1.312	0.979	1.759	>0.05	no	no
Haycock	2017	28241208	Summary-level	longer telomere length	9190	GWAS (Mangino2012)	European	13	P<5×10–8	0.1	18-28	Ischemic stroke Cardioembolic	Cardiovascular	2365	62004	METASTROKE	European	non-evaluable	non-evaluable	Maximum likelihood	OR	1 SD	0.88	0.64	1.22	0.44644	no	no
Haycock	2017	28241208	Summary-level	longer telomere length	9190	GWAS (Mangino2012)	European	13	P<5×10–8	0.1	18-28	Ischemic stroke Large vessel disease	Cardiovascular	2167	62004	METASTROKE	European	non-evaluable	non-evaluable	Maximum likelihood	OR	1 SD	0.74	0.52	1.04	0.08014	no	no
Haycock	2017	28241208	Summary-level	longer telomere length	9190	GWAS (Mangino2012)	European	13	P<5×10–8	0.1	18-28	Ischemic stroke Small vessel disease	Cardiovascular	1894	62004	METASTROKE	European	non-evaluable	non-evaluable	Maximum likelihood	OR	1 SD	0.94	0.66	1.33	0.7141	no	no
Haycock	2017	28241208	Summary-level	longer telomere length	9190	GWAS (Mangino2012)	European	11	P<5×10–8	0.1	18-28	Juvenile idiopathic arthritis	Immune	1866	14786	GWAS (Thompson2012)	European	non-evaluable	non-evaluable	Maximum likelihood	OR	1 SD	0.85	0.59	1.21	0.3669	no	no
Zhang	2022	35210806	Summary-level	shorter telomere length	78592	ENGAGE, EPIC-CVD, and EPIC-InterAct (Li 2020)	European	13	P<5×10–8		30.17-198.34	Juvenile idiopathic arthritis	Immune	6056	25086	GWAS (Lopez-Isac2020)	European	robust	robust	IVW	OR	1 SD	1.68	1.13	2.48	0.009	yes	no		yes						0.175								yes	OR	1.68	1.16	2.41	0.017
Zhang	2022	35210806	Summary-level	shorter telomere length	78592	ENGAGE, EPIC-CVD, and EPIC-InterAct (Li 2020)	European	13	P<5×10–8		30.17-198.34	Juvenile idiopathic arthritis associated iridocyclitis	Immune	1430	92767	FinnGen	European	insufficient	insufficient	IVW	OR	1 SD	1.75	0.81	3.79	0.155	no	no		yes						0.565								yes	OR	1.75	0.81	3.8	0.189
Haycock	2017	28241208	Summary-level	longer telomere length	9190	GWAS (Mangino2012)	European	11	P<5×10–8	0.1	18-28	Kawasaki disease	Immune	405	6252	GWAS (Khor2011)	European	non-evaluable	non-evaluable	Maximum likelihood	OR	1 SD	2.04	1	4.16	0.04916	yes	no
Codd	2021	34611362	Summary-level	longer telomere length	464716	UK Biobank	European	130	P<8.31×10–9	0.01		Kidney cancer	Neoplasm	2148	437060	UK Biobank	European	robust	robust	IVW	OR	1 SD	2.121	1.615	2.786	6.32818e-08	yes	yes	yes	yes						0.966		yes	OR	>1			<0.05
Machiela	2017	28797570	Individual-level + summary-level	longer telomere length		GWAS (Codd2013, Mangino2012, Pooley2013)	European	9	P<5×10–8			Kidney cancer	Neoplasm	10784	20406	IARC, MD Anderson Cancer Center, NCI, Institute of Cancer Research	European	robust	non-evaluable	Weighted genetic score	OR	1 kb	2.07	1.7	2.53	<1.00E-3	yes	no		yes	OR	3.2	1.1	9.27	0.03	0.4
ChenM	2020	33163281	Individual-level	shorter telomere length		GWAS (Codd2013, Mangino2012, Pooley2013)	European	10	literature-based			Kidney cancer mortality	Mortality	1086		University of Texas MD Anderson Cancer Center	European	non-evaluable	non-evaluable	Weighted genetic score, Cox	HR	GRS	1.23	1	1.5	0.045		no
GaoY(b)	2020	33193711	Individual-level + summary-level	shorter telomere length	78592	ENGAGE, EPIC-CVD, and EPIC-InterAct (Li 2020)	European	17	P<5×10–8		27.9-205.4	Kidney chromophobe mortality	Mortality	65		TCGA	European	non-evaluable	non-evaluable	Cox	HR	1 SD	1.17	0.46	2.99	0.743	no	no
GaoY(b)	2020	33193711	Individual-level + summary-level	shorter telomere length	78592	ENGAGE, EPIC-CVD, and EPIC-InterAct (Li 2020)	European	17	P<5×10–8		27.9-205.4	Kidney renal clear cell carcinoma mortality	Mortality	532		TCGA	European	non-evaluable	non-evaluable	Cox	HR	1 SD	1.04	0.9	1.2	0.639	no	no
GaoY(b)	2020	33193711	Individual-level + summary-level	shorter telomere length	78592	ENGAGE, EPIC-CVD, and EPIC-InterAct (Li 2020)	European	17	P<5×10–8		27.9-205.4	Kidney renal papillary cell carcinoma mortality	Mortality	257		TCGA	European	non-evaluable	non-evaluable	Cox	HR	1 SD	0.66	0.47	0.93	0.019	yes	no
Codd	2021	34611362	Summary-level	longer telomere length	464716	UK Biobank	European	130	P<8.31×10–9	0.01		Kidney stone	Genitourinary	11212	437060	UK Biobank	European	insufficient	insufficient	IVW	OR	1 SD	1.189	1.064	1.328	0.00222011	yes	yes	no	yes						0.704		yes	OR	>1			>0.05
Yang	2021	34675961	Summary-level	longer telomere length	78592	ENGAGE, EPIC-CVD, and EPIC-InterAct (Li 2020)	European	18	P<5×10–8	0.05	30-205	Knee osteoarthritis	Musculoskeletal	3362	17885	UK Biobank	European	insufficient	insufficient	IVW	OR	1 SD	1.18	0.89	1.58	0.25	no	no		yes	OR	0.9	0.41	1.98	0.8	0.476		yes	OR	1.19	0.81	1.75	0.366	yes	OR	>1			>0.05
GaoY(b)	2020	33193711	Individual-level + summary-level	shorter telomere length	78592	ENGAGE, EPIC-CVD, and EPIC-InterAct (Li 2020)	European	17	P<5×10–8		27.9-205.4	Larynx/Throat cancer	Neoplasm	318	420155	UK Biobank	European	insufficient	insufficient	Weighted genetic score	OR	1 SD	0.91	0.8	1.04	0.161	no	yes	no							0.665		yes	OR	0.52	0.14	1.92	0.324
XuY	2020	32150919	Individual-level	longer telomere length		GWAS (Codd2013, Mangino2012, Pooley2013)	European	11	literature-based			Leiomyosarcoma	Neoplasm	250	813	University of Texas MD Anderson Cancer Center	European	non-evaluable	non-evaluable	Weighted genetic score	OR	Categorical	1.36	1.02	1.83	0.038	yes	no
Codd	2021	34611362	Summary-level	longer telomere length	464716	UK Biobank	European	130	P<8.31×10–9	0.01		Leukemia	Neoplasm	1939	437060	UK Biobank	European	robust	robust	IVW	OR	1 SD	1.862	1.395	2.486	2.49662e-05	yes	yes	yes	yes						0.0287		yes	OR	>1			<0.05
XuY	2020	32150919	Individual-level	longer telomere length		GWAS (Codd2013, Mangino2012, Pooley2013)	European	11	literature-based			Liposarcoma	Neoplasm	171	813	University of Texas MD Anderson Cancer Center	European	non-evaluable	non-evaluable	Weighted genetic score	OR	Categorical	1.05	0.75	1.47	0.772	no	no
Codd	2021	34611362	Summary-level	longer telomere length	464716	UK Biobank	European	130	P<8.31×10–9	0.01		Liver cancer	Neoplasm	957	437060	UK Biobank	European	non-evaluable	non-evaluable	IVW	OR	1 SD	0.839	0.581	1.209	0.345879	no	yes	no
Codd	2021	34611362	Summary-level	longer telomere length	464716	UK Biobank	European	130	P<8.31×10–9	0.01		Liver cirrhosis	Digestive	3623	437060	UK Biobank	European	probable	probable	IVW	OR	1 SD	0.79	0.66	0.946	0.0101427	yes	yes	no	yes						0.13		yes	OR	<1			<0.05
GaoY(b)	2020	33193711	Individual-level + summary-level	shorter telomere length	78592	ENGAGE, EPIC-CVD, and EPIC-InterAct (Li 2020)	European	17	P<5×10–8		27.9-205.4	Liver hepatocellular carcinoma mortality	Mortality	350		TCGA	European	non-evaluable	non-evaluable	Cox	HR	1 SD	1	0.83	1.21	0.963	no	no
Wu	2020	33323545	Summary-level	shorter telomere length	9190	GWAS (Mangino2012)	European	5	P<5×10–8	0.001	24.19	Lumber spine bone mineral density	Musculoskeletal	28498		GEFOS	European	insufficient	insufficient	IVW	beta	1 SD	0.024	-0.081	0.129	>0.05	no	no		yes						0.874		yes	beta	0.061			0.367
CaoX	2019	31605466	Individual-level + summary-level	longer telomere length		GWAS (Codd2013, Mangino2012, Levy2010)	European	9	P<5×10–8	0.5		Lung adenocarcinoma	Neoplasm	4773	6818	NJMU and FLCCA	East Asian	non-evaluable	non-evaluable	Weighted genetic score	OR	1 kb	2.69	2.11	3.42	7.2e-16	yes	no
Kachuri	2019	30059977	Summary-level	longer telomere length	2051	GWAS (Levy2010, Prescott2011, Mangino2012, Codd2013)	European	8	P<5×10–8			Lung adenocarcinoma	Neoplasm	5690	13013	OncoArray	European predominant (>80%)	robust	robust	IVW	OR	1 kb	1.83	1.51	2.22	5.5e-10	yes	no										yes	OR	1.63	1.23	2.16	0.00065
Kachuri	2019	30059977	Summary-level	longer telomere length	2051	GWAS (Levy2010, Prescott2011, Mangino2012, Codd2013)	European	8	P<5×10–8			Lung adenocarcinoma ever smoker	Neoplasm	4754	8815	OncoArray	European predominant (>80%)	robust	robust	IVW	OR	1 kb	1.66	1.33	2.07	5.2e-06	yes	no										yes	OR	1.71	1.26	2.32	0.00061
GaoY(b)	2020	33193711	Individual-level + summary-level	shorter telomere length	78592	ENGAGE, EPIC-CVD, and EPIC-InterAct (Li 2020)	European	17	P<5×10–8		27.9-205.4	lung adenocarcinoma mortality	Mortality	503		TCGA	European	non-evaluable	non-evaluable	Cox	HR	1 SD	1.04	0.9	1.21	0.584	no	no
Kachuri	2019	30059977	Summary-level	longer telomere length	2051	GWAS (Levy2010, Prescott2011, Mangino2012, Codd2013)	European	8	P<5×10–8			Lung adenocarcinoma never smoker	Neoplasm	836	3923	OncoArray	European predominant (>80%)	robust	robust	IVW	OR	1 kb	2.68	1.7	4.24	2.4e-05	yes	no										yes	OR	2.24	1.18	4.27	0.01
CaoX	2019	31605466	Individual-level + summary-level	longer telomere length		GWAS (Codd2013, Mangino2012, Levy2010)	European	9	P<5×10–8	0.5		Lung cancer	Neoplasm	7127	6818	NJMU and FLCCA	East Asian	non-evaluable	non-evaluable	Weighted genetic score	OR	1 kb	2.25	1.81	2.78	1.18e-13	yes	no
Kachuri	2019	30059977	Summary-level	longer telomere length	2051	GWAS (Levy2010, Prescott2011, Mangino2012, Codd2013)	European	8	P<5×10–8			Lung cancer	Neoplasm	16396	13013	OncoArray	European predominant (>80%)	robust	robust	IVW	OR	1 kb	1.39	1.21	1.6	3.7e-06	yes	no										yes	OR	1.37	1.12	1.67	0.002
Kachuri	2019	30059977	Summary-level	longer telomere length	2051	GWAS (Levy2010, Prescott2011, Mangino2012, Codd2013)	European	8	P<5×10–8			Lung cancer early onset (≤50y)	Neoplasm	1868	1557	OncoArray	European predominant (>80%)	probable	probable	IVW	OR	1 kb	1.67	1.08	2.59	0.02	yes	no										yes	OR	1.76	0.98	3.22	0.06
Kachuri	2019	30059977	Summary-level	longer telomere length	2051	GWAS (Levy2010, Prescott2011, Mangino2012, Codd2013)	European	8	P<5×10–8			Lung cancer ever smoker	Neoplasm	14498	8815	OncoArray	European predominant (>80%)	robust	robust	IVW	OR	1 kb	1.36	1.15	1.6	0.00026	yes	no										yes	OR	1.31	1.05	1.63	0.02
Kachuri	2019	30059977	Summary-level	longer telomere length	2051	GWAS (Levy2010, Prescott2011, Mangino2012, Codd2013)	European	8	P<5×10–8			Lung cancer never smoker	Neoplasm	1619	3923	OncoArray	European predominant (>80%)	probable	probable	IVW	OR	1 kb	1.76	1.23	2.52	0.002	yes	no										yes	OR	1.55	0.98	2.46	0.06
Hamad	2016	27321645	Individual-level + summary-level	shorter telomere length	37684	ENGAGE (Codd2013)	European	7	P<5×10–8		0.48	Lung disease	Respiratory	512	3222	HRS	European	non-evaluable	non-evaluable	Weighted genetic score	OR	0.1 kb	0.95	0.87	1.04	>0.11	no	no
Kachuri	2019	30059977	Summary-level	longer telomere length	2051	GWAS (Levy2010, Prescott2011, Mangino2012, Codd2013)	European	8	P<5×10–8			Lung SCLC	Neoplasm	1846	13013	OncoArray	European predominant (>80%)	insufficient	insufficient	IVW	OR	1 kb	1.03	0.76	1.38	0.86	no	no										yes	OR	0.96	0.66	1.38	0.82
CaoX	2019	31605466	Individual-level + summary-level	longer telomere length		GWAS (Codd2013, Mangino2012, Levy2010)	European	9	P<5×10–8	0.5		Lung squamous cell carcinoma	Neoplasm	1482	6818	NJMU and FLCCA	East Asian	non-evaluable	non-evaluable	Weighted genetic score	OR	1 kb	1.45	1.01	2.1	0.047	yes	no
Kachuri	2019	30059977	Summary-level	longer telomere length	2051	GWAS (Levy2010, Prescott2011, Mangino2012, Codd2013)	European	8	P<5×10–8			Lung squamous cell carcinoma	Neoplasm	4045	13013	OncoArray	European predominant (>80%)	insufficient	insufficient	IVW	OR	1 kb	1.04	0.83	1.29	0.74	no	no										yes	OR	1.09	0.82	1.46	0.57
Kachuri	2019	30059977	Summary-level	longer telomere length	2051	GWAS (Levy2010, Prescott2011, Mangino2012, Codd2013)	European	8	P<5×10–8			Lung squamous cell carcinoma ever smoker	Neoplasm	3835	8815	OncoArray	European predominant (>80%)	insufficient	insufficient	IVW	OR	1 kb	1.06	0.84	1.35	0.61	no	no										yes	OR	1.08	0.8	1.47	0.63
GaoY(b)	2020	33193711	Individual-level + summary-level	shorter telomere length	78592	ENGAGE, EPIC-CVD, and EPIC-InterAct (Li 2020)	European	17	P<5×10–8		27.9-205.4	Lung squamous cell carcinoma mortality	Mortality	487		TCGA	European	non-evaluable	non-evaluable	Cox	HR	1 SD	1.06	0.93	1.21	0.378	no	no
Kachuri	2019	30059977	Summary-level	longer telomere length	2051	GWAS (Levy2010, Prescott2011, Mangino2012, Codd2013)	European	8	P<5×10–8			Lung squamous cell carcinoma never smoker	Neoplasm	149	3923	OncoArray	European predominant (>80%)	insufficient	insufficient	IVW	OR	1 kb	0.72	0.26	1.95	0.51	no	no										yes	OR	0.8	0.22	2.9	0.75
Codd	2021	34611362	Summary-level	longer telomere length	464716	UK Biobank	European	130	P<8.31×10–9	0.01		Lymphoma	Neoplasm	4623	437060	UK Biobank	European	robust	robust	IVW	OR	1 SD	1.548	1.275	1.88	1.04687e-05	yes	yes	yes	yes						0.13		yes	OR	>1			<0.05
Codd	2021	34611362	Summary-level	longer telomere length	464716	UK Biobank	European	130	P<8.31×10–9	0.01		Malaria	Infections	838	437060	UK Biobank	European	non-evaluable	non-evaluable	IVW	OR	1 SD	1.109	0.742	1.657	0.61489	no	yes	no
Machiela	2016	27008888	Individual-level + summary-level	longer telomere length		GWAS (Codd2013, Mangino2012, Pooley2013)	European	9	P<5×10–8			Marginal Zone lymphoma	Neoplasm	825	9562	GWAS(Berndt2013, Cerhan2014, Skibola2014, Vijai2015)	European	non-evaluable	non-evaluable	Weighted genetic score	OR	1 kb	1.16	0.69	1.95	0.581	no	no
Codd	2021	34611362	Summary-level	longer telomere length	464716	UK Biobank	European	130	P<8.31×10–9	0.01		Measles	Infections	6771	437060	UK Biobank	European	non-evaluable	non-evaluable	IVW	OR	1 SD	0.94	0.823	1.073	0.36014	no	yes	no
Codd	2021	34611362	Summary-level	longer telomere length	464716	UK Biobank	European	130	P<8.31×10–9	0.01		Melanoma	Neoplasm	5810	437060	UK Biobank	European	robust	robust	IVW	OR	1 SD	1.564	1.3	1.882	2.18904e-06	yes	yes	yes	yes						0.022		yes	OR	>1			<0.05
Haycock	2017	28241208	Summary-level	longer telomere length	9190	GWAS (Mangino2012)	European	13	P<5×10–8	0.1	18-28	Melanoma	Neoplasm	12814	23203	MC	European	probable	robust	Maximum likelihood	OR	1 SD	1.87	1.55	2.26	5.79e-11	yes	no		yes	OR	1.58	0.69	3.59	>0.05	0.76		yes	OR	2.11	1.59	2.79	<0.05
Rachakonda	2018	30203894	Summary-level	longer telomere length	26089	GWAS (Pooley2013)	European	5	literature-based			Melanoma	Neoplasm	1275	904	the Instituto Valenciano de Oncologia	European	non-evaluable	non-evaluable	Maximum likelihood	OR	1 kb	1.97	1.49	2.45	<0.05	yes	no
Codd	2021	34611362	Summary-level	longer telomere length	464716	UK Biobank	European	130	P<8.31×10–9	0.01		Meniere's disease	Sensory	1805	437060	UK Biobank	European	insufficient	insufficient	IVW	OR	1 SD	1.478	1.135	1.924	0.00373232	yes	yes	no	yes						0.565		yes	OR	>1			>0.05
Muskens	2019	30796745	Individual-level	longer telomere length		ENGAGE (Codd2013)	European	8	P<5×10–8			Meningioma	Neoplasm	1053	4437	Brigham and Women’s Hospital, the San Francisco Adult Glioma Study, Meningioma Consortium Case/Control Study, the Kaiser Permanente Research Program on Genes, Environment and Health study	European	non-evaluable	non-evaluable	Weighted genetic score	OR	50 bp	1.06	1.03	1.09	2.13e-05	yes	no
Codd	2021	34611362	Summary-level	longer telomere length	464716	UK Biobank	European	130	P<8.31×10–9	0.01		Meningitis	Infections	2038	437060	UK Biobank	European	non-evaluable	non-evaluable	IVW	OR	1 SD	0.909	0.708	1.168	0.456059	no	yes	no
GaoY(b)	2020	33193711	Individual-level + summary-level	shorter telomere length	78592	ENGAGE, EPIC-CVD, and EPIC-InterAct (Li 2020)	European	17	P<5×10–8		27.9-205.4	Mesothelioma mortality	Mortality	86		TCGA	European	non-evaluable	non-evaluable	Cox	HR	1 SD	1.05	0.82	1.35	0.705	no	no
Loh	2021	34312982	Summary-level	longer telomere length	78592	ENGAGE, EPIC-CVD, and EPIC-InterAct (Li 2020)	European	47	P<5×10–8		>10	Metabolic syndrome	Endocrine	59677	231430	UK Biobank	European	robust	robust	IVW	OR	1 SD	1.133	1.057	1.215	0.0005	yes	no		yes	OR	1.246	1.055	1.472	0.05	0.04		yes	OR	1.137	1.044	1.239	0.005	yes	OR	1.147	1.074	1.225	0.005
Codd	2021	34611362	Summary-level	longer telomere length	464716	UK Biobank	European	130	P<8.31×10–9	0.01		Migraine	Neurological/psychiatric	17627	437060	UK Biobank	European	non-evaluable	non-evaluable	IVW	OR	1 SD	0.96	0.875	1.054	0.393642	no	yes	no
Codd	2021	34611362	Summary-level	longer telomere length	464716	UK Biobank	European	130	P<8.31×10–9	0.01		Mononucleosis	Infections	1178	437060	UK Biobank	European	non-evaluable	non-evaluable	IVW	OR	1 SD	0.779	0.554	1.095	0.15024	no	yes	no
GaoY(b)	2020	33193711	Individual-level + summary-level	shorter telomere length	78592	ENGAGE, EPIC-CVD, and EPIC-InterAct (Li 2020)	European	17	P<5×10–8		27.9-205.4	Multiple myeloma	Neoplasm	152	420321	UK Biobank	European	robust	robust	Weighted genetic score	OR	1 SD	0.77	0.63	0.93	0.006	yes	yes	yes							0.453		yes	OR	0.13	0.02	0.77	0.025
Haycock	2017	28241208	Summary-level	longer telomere length	9190	GWAS (Mangino2012)	European	1	P<5×10–8	0.1	18-28	Multiple myeloma	Neoplasm	4692	10990	GWAS (Chubb2013)/GWAS catalog	European	non-evaluable	non-evaluable	Maximum likelihood	OR	1 SD	10.02	3.84	26.13	2.46e-06	yes	no
Went	2020	32433745	Summary-level	longer telomere length	37684	ENGAGE (Codd2013)	European	7	P<5×10–8	0.01		Multiple myeloma	Neoplasm	7717	29304	GWAS (Went2019)	European	probable	robust	IVW	OR	1 SD	2.33	1.2	4.52	0.01263	yes	no		yes						0.384		yes	OR	1.55	0.95	2.52	0.0771
Codd	2021	34611362	Summary-level	longer telomere length	464716	UK Biobank	European	130	P<8.31×10–9	0.01		Multiple sclerosis	Neurological/psychiatric	2006	437060	UK Biobank	European	probable	probable	IVW	OR	1 SD	1.351	1.04	1.755	0.0243758	yes	yes	no	yes						0.0462		yes	OR	>1			<0.05
Haycock	2017	28241208	Summary-level	longer telomere length	9190	GWAS (Mangino2012)	European	4	P<5×10–8	0.1	18-28	Multiple sclerosis	Neurological/psychiatric	978	883	GWAS (Baranzini2009), dbGAP	European	non-evaluable	non-evaluable	Maximum likelihood	OR	1 SD	1.09	0.47	2.55	0.8444	no	no
Shu	2022	35339005	Summary-level	longer telomere length	464716	UK Biobank (Codd2021)	European	67	P<8.31×10–9	0.001	>10	Multiple sclerosis	Neurological/psychiatric	14802	26703	International Multiple Sclerosis Genetics Consortium	European	robust	robust	IVW	OR	1 SD	1.91	1.48	2.47	8.04e-07	yes	no		yes	OR	1.98	1.23	3.2	0.00692	0.86		yes	OR	2.1	1.59	2.78	1.72e-07	yes	OR	1.91	1.48	2.47	8.04e-07
Codd	2021	34611362	Summary-level	longer telomere length	464716	UK Biobank	European	130	P<8.31×10–9	0.01		Mumps	Infections	4248	437060	UK Biobank	European	non-evaluable	non-evaluable	IVW	OR	1 SD	1.09	0.905	1.314	0.364439	no	yes	no
Haycock	2017	28241208	Summary-level	longer telomere length	9190	GWAS (Mangino2012)	European	9	P<5×10–8	0.1	18-28	Narcolepsy	Immune	1188	1985	GWAS (Han2013)	East Asian	non-evaluable	non-evaluable	Maximum likelihood	OR	1 SD	1.01	0.53	1.92	0.98459	no	no
Codd	2021	34611362	Summary-level	longer telomere length	464716	UK Biobank	European	130	P<8.31×10–9	0.01		Nasal polyps	Respiratory	5990	437060	UK Biobank	European	non-evaluable	non-evaluable	IVW	OR	1 SD	0.998	0.865	1.15	0.972554	no	yes	no
Haycock	2017	28241208	Summary-level	longer telomere length	9190	GWAS (Mangino2012)	European	2	P<5×10–8	0.1	18-28	Nasopharyngeal carcinoma	Neoplasm	277	285	GWAS (Tse209)	East Asian	non-evaluable	non-evaluable	Maximum likelihood	OR	1 SD	5.04	0.36	71.44	0.2315	no	no
Haycock	2017	28241208	Summary-level	longer telomere length	9190	GWAS (Mangino2012)	European	2	P<5×10–8	0.1	18-28	Nasopharyngeal carcinoma	Neoplasm	1583	1894	GWAS (Bei2010)	East Asian	non-evaluable	non-evaluable	Maximum likelihood	OR	1 SD	1.28	0.59	2.76	0.53478	no	no
Haycock	2017	28241208	Summary-level	longer telomere length	9190	GWAS (Mangino2012)	European	12	P<5×10–8	0.1	18-28	Neuroblastoma	Neoplasm	2101	4202	GWAS (Diskin2012)	European	probable	robust	Maximum likelihood	OR	1 SD	2.98	1.92	4.62	1.11e-06	yes	no		yes	OR	1.57	0.41	5.99	>0.05	0.38		yes	OR	3.06	1.76	5.3	<0.05
GaoY(b)	2020	33193711	Individual-level + summary-level	shorter telomere length	78592	ENGAGE, EPIC-CVD, and EPIC-InterAct (Li 2020)	European	17	P<5×10–8		27.9-205.4	Non-Hodgkin's lymphoma	Neoplasm	797	419676	UK Biobank	European	insufficient	insufficient	Weighted genetic score	OR	1 SD	0.99	0.92	1.08	0.945	no	yes	no	yes						0.421		yes	OR	1.1	0.5	2.41	0.818
Machiela	2016	27008888	Individual-level + summary-level	longer telomere length		GWAS (Codd2013, Mangino2012, Pooley2013)	European	9	P<5×10–8			Non-Hodgkin's lymphoma	Neoplasm	10102	9562	GWAS(Berndt2013, Cerhan2014, Skibola2014, Vijai2015)	European	non-evaluable	non-evaluable	Weighted genetic score	OR	1 kb	1.49	1.22	1.82	8.54e-05	yes	no
GaoY(b)	2020	33193711	Individual-level + summary-level	shorter telomere length	78592	ENGAGE, EPIC-CVD, and EPIC-InterAct (Li 2020)	European	17	P<5×10–8		27.9-205.4	Non-melanoma skin cancer	Neoplasm	625	419848	UK Biobank	European	insufficient	insufficient	Weighted genetic score	OR	1 SD	1.02	0.93	1.12	0.648	no	yes	no	yes						0.605		yes	OR	1.14	0.47	2.76	0.78
Hamad	2016	27321645	Individual-level + summary-level	shorter telomere length	37684	ENGAGE (Codd2013)	European	7	P<5×10–8		0.48	Obesity	Endocrine	1464	2270	HRS	European	non-evaluable	non-evaluable	Weighted genetic score	OR	0.1 kb	1.01	0.95	1.07	>0.12	no	no
Codd	2021	34611362	Summary-level	longer telomere length	464716	UK Biobank	European	130	P<8.31×10–9	0.01		Oesophagitis	Digestive	6163	437060	UK Biobank	European	non-evaluable	non-evaluable	IVW	OR	1 SD	1.063	0.904	1.25	0.462314	no	yes	no
Kachuri	2019	30059977	Summary-level	longer telomere length	2051	GWAS (Levy2010, Prescott2011, Mangino2012, Codd2013)	European	8	P<5×10–8			Oral cancer	Neoplasm	2284	5013	OncoArray	European predominant (>70%)	insufficient	insufficient	IVW	OR	1 kb	0.88	0.65	1.19	0.4	no	no										yes	OR	0.67	0.44	1.03	0.07
Kachuri	2019	30059977	Summary-level	longer telomere length	2051	GWAS (Levy2010, Prescott2011, Mangino2012, Codd2013)	European	8	P<5×10–8			Oropharynx cancer	Neoplasm	1849	5013	OncoArray	European predominant (>70%)	insufficient	insufficient	IVW	OR	1 kb	0.83	0.6	1.16	0.28	no	no										yes	OR	0.72	0.46	1.12	0.14
Codd	2021	34611362	Summary-level	longer telomere length	464716	UK Biobank	European	130	P<8.31×10–9	0.01		Osteoarthritis/spondylopathy	Musculoskeletal	79608	437060	UK Biobank	European	non-evaluable	non-evaluable	IVW	OR	1 SD	1.001	0.943	1.062	0.979529	no	yes	no
Codd	2021	34611362	Summary-level	longer telomere length	464716	UK Biobank	European	130	P<8.31×10–9	0.01		Osteoporosis	Musculoskeletal	18227	437060	UK Biobank	European	non-evaluable	non-evaluable	IVW	OR	1 SD	0.922	0.834	1.019	0.110306	no	yes	no
GaoY(b)	2020	33193711	Individual-level + summary-level	shorter telomere length	78592	ENGAGE, EPIC-CVD, and EPIC-InterAct (Li 2020)	European	17	P<5×10–8		27.9-205.4	Osteosarcoma	Neoplasm	118	420355	UK Biobank	European	insufficient	insufficient	Weighted genetic score	OR	1 SD	1.02	0.81	1.29	0.845	no	yes	no	yes						0.958		yes	OR	0.61	0.07	5.03	0.645
Zhang(a)	2020	31525475	Summary-level	longer telomere length		ENGAGE (Codd2013)	European	8				Osteosarcoma	Neoplasm	518	2165	California case-control data	mixed	robust	robust	IVW	OR	1 SD	5.67	1.52	21.21	0.0099	yes	no		yes						0.286		yes	OR	14.6	2.97	72.2	0.001
Codd	2021	34611362	Summary-level	longer telomere length	464716	UK Biobank	European	130	P<8.31×10–9	0.01		Otitis media	Infections	2328	437060	UK Biobank	European	non-evaluable	non-evaluable	IVW	OR	1 SD	1.02	0.813	1.279	0.865588	no	yes	no
Haycock	2017	28241208	Summary-level	longer telomere length	9190	GWAS (Mangino2012)	European	13	P<5×10–8	0.1	18-28	Ovarian cancer Clear cell	Neoplasm	1016	30816	OCAC	European	non-evaluable	non-evaluable	Maximum likelihood	OR	1 SD	1.04	0.66	1.63	0.8676	no	no
Zhang	2015	26138067	Summary-level	longer telomere length		GWAS (Codd2013, Mangino2012, Pooley2013)	European	9	P<5×10–8			Ovarian cancer Clear cell	Neoplasm	356	9123	The Genetic Associations and Mechanisms in Oncology Consortium	European predominant	non-evaluable	non-evaluable	IVW	OR	1 kb	1.65	0.78	3.51	0.19	no	no
Haycock	2017	28241208	Summary-level	longer telomere length	9190	GWAS (Mangino2012)	European	13	P<5×10–8	0.1	18-28	Ovarian cancer Endometrioid	Neoplasm	2154	30816	OCAC	European	non-evaluable	non-evaluable	Maximum likelihood	OR	1 SD	1.21	0.87	1.68	0.2499	no	no
Zhang	2015	26138067	Summary-level	longer telomere length		GWAS (Codd2013, Mangino2012, Pooley2013)	European	9	P<5×10–8			Ovarian cancer Endometrioid	Neoplasm	715	9123	The Genetic Associations and Mechanisms in Oncology Consortium	European predominant	non-evaluable	non-evaluable	IVW	OR	1 kb	1.3	0.75	2.24	0.35	no	no
Haycock	2017	28241208	Summary-level	longer telomere length	9190	GWAS (Mangino2012)	European	13	P<5×10–8	0.1	18-28	Ovarian cancer Mucinous	Neoplasm	1643	30816	OCAC	European	non-evaluable	non-evaluable	Maximum likelihood	OR	1 SD	1.04	0.73	1.47	0.8396	no	no
Haycock	2017	28241208	Summary-level	longer telomere length	9190	GWAS (Mangino2012)	European	13	P<5×10–8	0.1	18-28	Ovarian cancer Serous invasive	Neoplasm	9608	30816	OCAC	European	non-evaluable	non-evaluable	Maximum likelihood	OR	1 SD	1.12	0.94	1.34	0.2089	no	no
Zhang	2015	26138067	Summary-level	longer telomere length		GWAS (Codd2013, Mangino2012, Pooley2013)	European	9	P<5×10–8			Ovarian cancer Serous invasive	Neoplasm	2556	9123	The Genetic Associations and Mechanisms in Oncology Consortium	European predominant	non-evaluable	non-evaluable	IVW	OR	1 kb	1.19	0.86	1.65	0.3	no	no
Haycock	2017	28241208	Summary-level	longer telomere length	9190	GWAS (Mangino2012)	European	13	P<5×10–8	0.1	18-28	Ovarian cancer Serous low malignant potential	Neoplasm	972	30816	OCAC	European	probable	robust	Maximum likelihood	OR	1 SD	4.35	2.39	7.94	1.62e-06	yes	no		yes	OR	4.31	0.32	58.62	>0.05	0.91		yes	OR	3.01	1.17	7.72	<0.05
Codd	2021	34611362	Summary-level	longer telomere length	464716	UK Biobank	European	130	P<8.31×10–9	0.01		Ovarian cyst	Genitourinary	14036	235702	UK Biobank	European	insufficient	insufficient	IVW	OR	1 SD	1.216	1.088	1.36	0.000582816	yes	yes	no	yes						0.591		yes	OR	>1			>0.05
GaoY(b)	2020	33193711	Individual-level + summary-level	shorter telomere length	78592	ENGAGE, EPIC-CVD, and EPIC-InterAct (Li 2020)	European	17	P<5×10–8		27.9-205.4	Ovarian serous cystadenocarcinoma mortality	Mortality	569		TCGA	European	non-evaluable	non-evaluable	Cox	HR	1 SD	0.98	0.88	1.08	0.629	no	no
Codd	2021	34611362	Summary-level	longer telomere length	464716	UK Biobank	European	130	P<8.31×10–9	0.01		Ovary cancer	Neoplasm	1870	235702	UK Biobank	European	non-evaluable	non-evaluable	IVW	OR	1 SD	1.175	0.892	1.549	0.251546	no	yes	no
Zhang	2015	26138067	Summary-level	longer telomere length		GWAS (Codd2013, Mangino2012, Pooley2013)	European	9	P<5×10–8			Ovary cancer	Neoplasm	4369	9123	The Genetic Associations and Mechanisms in Oncology Consortium	European predominant	non-evaluable	non-evaluable	IVW	OR	1 kb	1.13	0.87	1.47	0.37	no	no
Haycock	2017	28241208	Summary-level	longer telomere length	9190	GWAS (Mangino2012)	European	12	P<5×10–8	0.1	18-28	Paget's disease	Musculoskeletal	741	2699	GWAS (Albagha2011)	European	non-evaluable	non-evaluable	Maximum likelihood	OR	1 SD	0.96	0.54	1.71	0.89502	no	no
Haycock	2017	28241208	Summary-level	longer telomere length	9190	GWAS (Mangino2012)	European	12	P<5×10–8	0.1	18-28	Pancreatic adenocarcinoma	Neoplasm	5105	8739	PanScan	European	non-evaluable	non-evaluable	Maximum likelihood	OR	1 SD	0.86	0.56	1.32	0.5009	no	no
GaoY(b)	2020	33193711	Individual-level + summary-level	shorter telomere length	78592	ENGAGE, EPIC-CVD, and EPIC-InterAct (Li 2020)	European	17	P<5×10–8		27.9-205.4	Pancreatic adenocarcinoma mortality	Mortality	182		TCGA	European	non-evaluable	non-evaluable	Cox	HR	1 SD	0.97	0.8	1.19	0.792	no	no
Campa	2019	30325019	Individual-level	longer telomere length	9190	GWAS (Mangino2012)	European	10	literature-based			Pancreatic cancer	Neoplasm	2374	4326	PANDoRA, EPIC and ESTHER consortia	European	non-evaluable	non-evaluable	Weighted genetic score	OR	Categorical	0.88	0.85	0.92	1.82e-10	yes	no
Codd	2021	34611362	Summary-level	longer telomere length	464716	UK Biobank	European	130	P<8.31×10–9	0.01		Pancreatic cancer	Neoplasm	1361	437060	UK Biobank	European	non-evaluable	non-evaluable	IVW	OR	1 SD	1.034	0.756	1.414	0.83257	no	yes	no
Haycock	2017	28241208	Summary-level	longer telomere length	9190	GWAS (Mangino2012)	European	1	P<5×10–8	0.1	18-28	Pancreatic cancer	Neoplasm	4164	3792	PanC4	European	non-evaluable	non-evaluable	Maximum likelihood	OR	1 SD	0.74	0.53	1.02	0.0657	no	no
Codd	2021	34611362	Summary-level	longer telomere length	464716	UK Biobank	European	130	P<8.31×10–9	0.01		Pancreatitis	Digestive	3820	437060	UK Biobank	European	non-evaluable	non-evaluable	IVW	OR	1 SD	0.963	0.809	1.148	0.677091	no	yes	no
Haycock	2017	28241208	Summary-level	longer telomere length	9190	GWAS (Mangino2012)	European	8	P<5×10–8	0.1	18-28	Panic disorder	Neurological/psychiatric	718	1717	JCTGPD	East Asian	non-evaluable	non-evaluable	Maximum likelihood	OR	1 SD	0.28	0.11	0.72	0.00794	yes	no
ChenR	2021	32829966	Summary-level	longer telomere length		ENGAGE, EPIC-CVD, and EPIC-InterAct (Li 2020)	European	20	P<5×10–8			Parkinson's disease	Neurological/psychiatric	37688	449056	IPDGC	European	insufficient	insufficient	IVW	OR	1 SD	1.18	0.94	1.48	0.15	no	no		yes	OR	0.97	0.54	1.75	0.93	0.5		yes	OR	1.02	0.74	1.4	0.92
Codd	2021	34611362	Summary-level	longer telomere length	464716	UK Biobank	European	130	P<8.31×10–9	0.01		Parkinson's disease	Neurological/psychiatric	2781	437060	UK Biobank	European	non-evaluable	non-evaluable	IVW	OR	1 SD	1.141	0.928	1.402	0.21066	no	yes	no
Haycock	2017	28241208	Summary-level	longer telomere length	9190	GWAS (Mangino2012)	European	4	P<5×10–8	0.1	18-28	Parkinson's disease	Neurological/psychiatric	1713	3978	GWAS (Simón-Sánchez209), dbGAP	European	non-evaluable	non-evaluable	Maximum likelihood	OR	1 SD	1.05	0.62	1.77	0.86652	no	no
Codd	2021	34611362	Summary-level	longer telomere length	464716	UK Biobank	European	130	P<8.31×10–9	0.01		Peptic ulcer	Digestive	15706	437060	UK Biobank	European	non-evaluable	non-evaluable	IVW	OR	1 SD	1.009	0.914	1.114	0.857802	no	yes	no
Codd	2021	34611362	Summary-level	longer telomere length	464716	UK Biobank	European	130	P<8.31×10–9	0.01		Peripheral vascular disease	Cardiovascular	6288	437060	UK Biobank	European	non-evaluable	non-evaluable	IVW	OR	1 SD	0.975	0.835	1.138	0.744641	no	yes	no
Codd	2021	34611362	Summary-level	longer telomere length	464716	UK Biobank	European	130	P<8.31×10–9	0.01		Peritonitis	Digestive	2889	437060	UK Biobank	European	non-evaluable	non-evaluable	IVW	OR	1 SD	1.118	0.913	1.369	0.279934	no	yes	no
Codd	2021	34611362	Summary-level	longer telomere length	464716	UK Biobank	European	130	P<8.31×10–9	0.01		Pertussis	Infections	1431	437060	UK Biobank	European	non-evaluable	non-evaluable	IVW	OR	1 SD	0.8	0.596	1.075	0.138979	no	yes	no
GaoY(b)	2020	33193711	Individual-level + summary-level	shorter telomere length	78592	ENGAGE, EPIC-CVD, and EPIC-InterAct (Li 2020)	European	17	P<5×10–8		27.9-205.4	Pheochromocytoma and paraganglioma mortality	Mortality	178		TCGA	European	non-evaluable	non-evaluable	Cox	HR	1 SD	2.16	0.95	4.92	0.068	no	no
Codd	2021	34611362	Summary-level	longer telomere length	464716	UK Biobank	European	130	P<8.31×10–9	0.01		Pleurisy	Respiratory	2351	437060	UK Biobank	European	insufficient	insufficient	IVW	OR	1 SD	0.762	0.608	0.955	0.0180997	yes	yes	no	yes						0.402		yes	OR	<1			>0.05
Codd	2021	34611362	Summary-level	longer telomere length	464716	UK Biobank	European	130	P<8.31×10–9	0.01		Pneumonia	Respiratory	36923	437060	UK Biobank	European	non-evaluable	non-evaluable	IVW	OR	1 SD	0.989	0.928	1.054	0.738191	no	yes	no
Kuo	2019	31444995	Summary-level	longer telomere length	9190	GWAS (Mangino2012)	European	13	P<5×10–8			Pneumonia (<60y)	Respiratory	2461	114840	UK Biobank	European	insufficient	non-evaluable	Maximum likelihood	OR	0.25 kb	0.926318	0.818662	1.04813	0.224669	no	yes	no	yes	OR	0.876284	0.673352	1.14037	0.325794	0.639371
Kuo	2019	31444995	Summary-level	longer telomere length	9190	GWAS (Mangino2012)	European	13	P<5×10–8			Pneumonia (≥60y)	Respiratory	10776	251061	UK Biobank	European	insufficient	non-evaluable	Maximum likelihood	OR	0.25 kb	0.965923	0.91818	1.01615	0.180054	no	yes	no	yes	OR	1.03727	0.86001	1.25106	0.701962	0.413431
Codd	2021	34611362	Summary-level	longer telomere length	464716	UK Biobank	European	130	P<8.31×10–9	0.01		Pneumothorax	Respiratory	1263	437060	UK Biobank	European	non-evaluable	non-evaluable	IVW	OR	1 SD	1.109	0.818	1.504	0.504555	no	yes	no
Codd	2021	34611362	Summary-level	longer telomere length	464716	UK Biobank	European	130	P<8.31×10–9	0.01		Polymyalgia rheumatica	Immune	3394	437060	UK Biobank	European	non-evaluable	non-evaluable	IVW	OR	1 SD	0.974	0.808	1.175	0.786385	no	yes	no
ChengF	2022	35085380	Individual-level + summary-level	shorter telomere length	23096	SCHS (Dorajoo2019)	East Asain	10	P<5×10–8	0.5		Progression of T2D	Endocrine	5506		HKDR	East Asian	probable	probable	Weighted genetic score	OR	1 SD	1.82	0.911	3.638	0.09	no	no		yes	OR	1.541	0.804	2.954	0.229			yes	OR	1.351	0.903	2.021	0.144
GaoY(b)	2020	33193711	Individual-level + summary-level	shorter telomere length	78592	ENGAGE, EPIC-CVD, and EPIC-InterAct (Li 2020)	European	17	P<5×10–8		27.9-205.4	Prostate adenocarcinoma mortality	Mortality	501		TCGA	European	non-evaluable	non-evaluable	Cox	HR	1 SD	1.44	0.72	2.87	0.306	no	no
Haycock	2017	28241208	Summary-level	longer telomere length	9190	GWAS (Mangino2012)	European	11	P<5×10–8	0.1	18-28	Prostate cancer	Neoplasm	22297	22323	PRACTICAL	European	non-evaluable	non-evaluable	Maximum likelihood	OR	1 SD	1.12	0.96	1.3	0.1533	no	no
Kuo	2019	31444995	Summary-level	longer telomere length	9190	GWAS (Mangino2012)	European	13	P<5×10–8			Prostate cancer	Neoplasm	12382	191822	UK Biobank	European	insufficient	non-evaluable	Maximum likelihood	OR	0.25 kb	1.13402	1.02987	1.24871	0.0105026	yes	yes	no	yes	OR	0.974526	0.82124	1.15642	0.767595	0.170029
Zhang	2015	26138067	Summary-level	longer telomere length		GWAS (Codd2013, Mangino2012, Pooley2013)	European	9	P<5×10–8			Prostate cancer	Neoplasm	14160	12724	The Genetic Associations and Mechanisms in Oncology Consortium	European predominant	non-evaluable	non-evaluable	IVW	OR	1 kb	1.21	0.99	1.46	0.06	no	no
Kuo	2019	31444995	Summary-level	longer telomere length	9190	GWAS (Mangino2012)	European	13	P<5×10–8			Prostate cancer (<60y)	Neoplasm	2198	62066	UK Biobank	European	insufficient	non-evaluable	Maximum likelihood	OR	0.25 kb	1.18867	0.84541	1.67131	0.320181	no	yes	no	yes	OR	1.55568	0.731023	3.31063	0.25144	0.40786
Kuo	2019	31444995	Summary-level	longer telomere length	9190	GWAS (Mangino2012)	European	13	P<5×10–8			Prostate cancer (≥60y)	Neoplasm	10184	129756	UK Biobank	European	insufficient	non-evaluable	Maximum likelihood	OR	0.25 kb	1.10136	1.00551	1.20633	0.0376793	yes	yes	no	yes	OR	0.956947	0.808084	1.13323	0.609967	0.115495
Zhang	2015	26138067	Summary-level	longer telomere length		GWAS (Codd2013, Mangino2012, Pooley2013)	European	9	P<5×10–8			Prostate cancer (aggressive)	Neoplasm	4450	12724	The Genetic Associations and Mechanisms in Oncology Consortium	European predominant	non-evaluable	non-evaluable	IVW	OR	1 kb	1.1	0.83	1.45	0.52	no	no
Codd	2021	34611362	Summary-level	longer telomere length	464716	UK Biobank	European	130	P<8.31×10–9	0.01		Psoriasis	Immune	7911	437060	UK Biobank	European	non-evaluable	non-evaluable	IVW	OR	1 SD	0.929	0.807	1.069	0.30319	no	yes	no
Haycock	2017	28241208	Summary-level	longer telomere length	9190	GWAS (Mangino2012)	European	9	P<5×10–8	0.1	18-28	Psoriasis	Immune	1139	1132	GWAS (Zhang2009)	East Asian	non-evaluable	non-evaluable	Maximum likelihood	OR	1 SD	0.97	0.46	2.04	0.93998	no	no
Hamad	2016	27321645	Individual-level + summary-level	shorter telomere length	37684	ENGAGE (Codd2013)	European	7	P<5×10–8		0.48	Psychiatric disease	Neurological/psychiatric	709	3025	HRS	European	non-evaluable	non-evaluable	Weighted genetic score	OR	0.1 kb	1.05	0.97	1.13	>0.13	no	no
Codd	2021	34611362	Summary-level	longer telomere length	464716	UK Biobank	European	130	P<8.31×10–9	0.01		Raynaud’s	Cardiovascular	6973	437060	UK Biobank	European	non-evaluable	non-evaluable	IVW	OR	1 SD	0.932	0.803	1.082	0.355151	no	yes	no
GaoY(b)	2020	33193711	Individual-level + summary-level	shorter telomere length	78592	ENGAGE, EPIC-CVD, and EPIC-InterAct (Li 2020)	European	17	P<5×10–8		27.9-205.4	Rectal cancer	Neoplasm	301	420172	UK Biobank	European	insufficient	insufficient	Weighted genetic score	OR	1 SD	1.1	0.96	1.25	0.165	no	yes	no	yes						0.248		yes	OR	1.48	0.41	5.42	0.552
GaoY(b)	2020	33193711	Individual-level + summary-level	shorter telomere length	78592	ENGAGE, EPIC-CVD, and EPIC-InterAct (Li 2020)	European	17	P<5×10–8		27.9-205.4	Rectum adenocarcinoma mortality	Mortality	157		TCGA	European	non-evaluable	non-evaluable	Cox	HR	1 SD	1.72	1.09	2.73	0.02	yes	no
ChenM	2020	33163281	Individual-level	shorter telomere length		GWAS (Codd2013, Mangino2012, Pooley2013)	European	10	literature-based			Recurrence of renal cell carcinoma	Neoplasm	1086		University of Texas MD Anderson Cancer Center	European	non-evaluable	non-evaluable	Weighted genetic score, Cox	HR	GRS	1.26	1.03	1.54	0.025		no
Dorajoo	2019	31171785	Individual-level	shorter telomere length	60061	SCHS and ENGAGE	mixed	16	P<5×10–8			Respiratory disease mortality	Mortality	1223	21909	SCHS	East Asian	non-evaluable	non-evaluable	Weighted genetic score, Cox	HR	1 SD	1.013	0.988	1.038	0.298	no	no
Codd	2021	34611362	Summary-level	longer telomere length	464716	UK Biobank	European	130	P<8.31×10–9	0.01		Retinal detachment	Sensory	5564	437060	UK Biobank	European	probable	probable	IVW	OR	1 SD	1.25	1.08	1.447	0.00275531	yes	yes	no	yes						0.998		yes	OR	>1			<0.05
Haycock	2017	28241208	Summary-level	longer telomere length	9190	GWAS (Mangino2012)	European	12	P<5×10–8	0.1	18-28	Retinopathy	Sensory	1122	18289	GWAS (Jensen2013)	European	non-evaluable	non-evaluable	Maximum likelihood	OR	1 SD	1.39	0.89	2.16	0.1453	no	no
Codd	2021	34611362	Summary-level	longer telomere length	464716	UK Biobank	European	130	P<8.31×10–9	0.01		Rheumatic fever	Infections	1386	437060	UK Biobank	European	non-evaluable	non-evaluable	IVW	OR	1 SD	0.916	0.685	1.225	0.555334	no	yes	no
Codd	2021	34611362	Summary-level	longer telomere length	464716	UK Biobank	European	130	P<8.31×10–9	0.01		Rheumatoid arthritis	Musculoskeletal	9851	437060	UK Biobank	European	probable	probable	IVW	OR	1 SD	0.844	0.744	0.957	0.00829458	yes	yes	no	yes						0.208		yes	OR	<1			<0.05
Zeng	2020	31697380	Summary-level	longer telomere length	37684	ENGAGE (Codd2013)	European	7	P<5×10–8	0.1		Rheumatoid arthritis	Musculoskeletal	14361	43923	GWAS (Okada2014)	European	robust	robust	IVW	OR	1 SD	0.68	0.54	0.86	0.002	yes	no		yes						0.849		yes	OR	0.65	0.48	0.88	0.006
Codd	2021	34611362	Summary-level	longer telomere length	464716	UK Biobank	European	130	P<8.31×10–9	0.01		Rubella	Infections	2448	437060	UK Biobank	European	non-evaluable	non-evaluable	IVW	OR	1 SD	0.837	0.673	1.042	0.111146	no	yes	no
Codd	2021	34611362	Summary-level	longer telomere length	464716	UK Biobank	European	130	P<8.31×10–9	0.01		Sarcoidosis	Immune	1446	437060	UK Biobank	European	non-evaluable	non-evaluable	IVW	OR	1 SD	0.803	0.602	1.07	0.134299	no	yes	no
Haycock	2017	28241208	Summary-level	longer telomere length	9190	GWAS (Mangino2012)	European	9	P<5×10–8	0.1	18-28	Sarcoidosis	Immune	564	1575	GWAS (Fisher2012)	European	non-evaluable	non-evaluable	Maximum likelihood	OR	1 SD	0.5	0.21	1.23	0.1315	no	no
GaoY(b)	2020	33193711	Individual-level + summary-level	shorter telomere length	78592	ENGAGE, EPIC-CVD, and EPIC-InterAct (Li 2020)	European	17	P<5×10–8		27.9-205.4	Sarcoma mortality	Mortality	260		TCGA	European	non-evaluable	non-evaluable	Cox	HR	1 SD	1.29	1.06	1.58	0.011	yes	no
Codd	2021	34611362	Summary-level	longer telomere length	464716	UK Biobank	European	130	P<8.31×10–9	0.01		Scarlatina	Infections	1098	437060	UK Biobank	European	non-evaluable	non-evaluable	IVW	OR	1 SD	0.912	0.646	1.287	0.598593	no	yes	no
Codd	2021	34611362	Summary-level	longer telomere length	464716	UK Biobank	European	130	P<8.31×10–9	0.01		Schizophrenia	Neurological/psychiatric	1626	437060	UK Biobank	European	non-evaluable	non-evaluable	IVW	OR	1 SD	0.949	0.695	1.296	0.743698	no	yes	no
Haycock	2017	28241208	Summary-level	longer telomere length	9190	GWAS (Mangino2012)	European	12	P<5×10–8	0.1	18-28	Schizophrenia	Neurological/psychiatric	35476	46839	PGC	European	non-evaluable	non-evaluable	Maximum likelihood	OR	1 SD	1.01	0.9	1.12	0.9245	no	no
Codd	2021	34611362	Summary-level	longer telomere length	464716	UK Biobank	European	130	P<8.31×10–9	0.01		Sciatica	Musculoskeletal	9084	437060	UK Biobank	European	non-evaluable	non-evaluable	IVW	OR	1 SD	0.958	0.854	1.075	0.463546	no	yes	no
Li	2020	32109421	Summary-level	shorter telomere length	78592	ENGAGE, EPIC-CVD, and EPIC-InterAct (Li 2020)	European	52	FDR<0.05			Shingles	Infections	1042		UK Biobank	European	insufficient	insufficient	IVW	OR	1 SD	0.8534			0.4211	no	yes	no	yes	OR	1.3793			0.4937	0.2618		yes	OR	0.9735			0.9217
Codd	2021	34611362	Summary-level	longer telomere length	464716	UK Biobank	European	130	P<8.31×10–9	0.01		Sinusitis	Respiratory	7092	437060	UK Biobank	European	non-evaluable	non-evaluable	IVW	OR	1 SD	0.969	0.849	1.106	0.64156	no	yes	no
Codd	2021	34611362	Summary-level	longer telomere length	464716	UK Biobank	European	130	P<8.31×10–9	0.01		Sjogren’s syndrome	Immune	1101	437060	UK Biobank	European	non-evaluable	non-evaluable	IVW	OR	1 SD	0.912	0.653	1.274	0.590174	no	yes	no
GaoY(b)	2020	33193711	Individual-level + summary-level	shorter telomere length	78592	ENGAGE, EPIC-CVD, and EPIC-InterAct (Li 2020)	European	17	P<5×10–8		27.9-205.4	Skin cancer	Neoplasm	1328	419145	UK Biobank	European	probable	probable	Weighted genetic score	OR	1 SD	0.94	0.88	1	0.065	no	yes	no	yes						0.93		yes	OR	0.56	0.29	1.08	0.084
GaoY(b)	2020	33193711	Individual-level + summary-level	shorter telomere length	78592	ENGAGE, EPIC-CVD, and EPIC-InterAct (Li 2020)	European	17	P<5×10–8		27.9-205.4	Skin cutaneous melanoma mortality	Mortality	411		TCGA	European	non-evaluable	non-evaluable	Cox	HR	1 SD	1.19	1.03	1.37	0.018	yes	no
Haycock	2017	28241208	Summary-level	longer telomere length	9190	GWAS (Mangino2012)	European	13	P<5×10–8	0.1	18-28	Skin squamous cell carcinoma	Neoplasm	449	11518	GWAS (Zhang2013)	European	non-evaluable	non-evaluable	Maximum likelihood	OR	1 SD	0.65	0.31	1.36	0.24762	no	no
Codd	2021	34611362	Summary-level	longer telomere length	464716	UK Biobank	European	130	P<8.31×10–9	0.01		Sleep apnoea	Respiratory	8482	437060	UK Biobank	European	non-evaluable	non-evaluable	IVW	OR	1 SD	1.094	0.959	1.247	0.179803	no	yes	no
Codd	2021	34611362	Summary-level	longer telomere length	464716	UK Biobank	European	130	P<8.31×10–9	0.01		Small intestine cancer	Neoplasm	500	437060	UK Biobank	European	non-evaluable	non-evaluable	IVW	OR	1 SD	1.011	0.586	1.744	0.96859	no	yes	no
Codd	2021	34611362	Summary-level	longer telomere length	464716	UK Biobank	European	130	P<8.31×10–9	0.01		Soft tissue sarcoma	Neoplasm	646	437060	UK Biobank	European	robust	robust	IVW	OR	1 SD	2.523	1.636	3.89	2.8118e-05	yes	yes	yes	yes						0.3		yes	OR	>2			<0.05
XuY	2020	32150919	Individual-level	longer telomere length		GWAS (Codd2013, Mangino2012, Pooley2013)	European	11	literature-based			Soft tissue sarcoma	Neoplasm	765	813	University of Texas MD Anderson Cancer Center	European	non-evaluable	non-evaluable	Weighted genetic score	OR	Categorical	1.44	1.18	1.75	0.000363	yes	no
Codd	2021	34611362	Summary-level	longer telomere length	464716	UK Biobank	European	130	P<8.31×10–9	0.01		Spondylitis	Musculoskeletal	7842	437060	UK Biobank	European	non-evaluable	non-evaluable	IVW	OR	1 SD	1.099	0.972	1.243	0.130899	no	yes	no
GaoY(b)	2020	33193711	Individual-level + summary-level	shorter telomere length	78592	ENGAGE, EPIC-CVD, and EPIC-InterAct (Li 2020)	European	17	P<5×10–8		27.9-205.4	Squamous cell carcinoma	Neoplasm	510	419963	UK Biobank	European	insufficient	insufficient	Weighted genetic score	OR	1 SD	1.04	0.93	1.15	0.514	no	yes	no	yes						0.092		yes	OR	0.86	0.29	2.54	0.782
Codd	2021	34611362	Summary-level	longer telomere length	464716	UK Biobank	European	130	P<8.31×10–9	0.01		Stroke	Cardiovascular	15416	437060	UK Biobank	European	non-evaluable	non-evaluable	IVW	OR	1 SD	1.022	0.923	1.133	0.671491	no	yes	no
Hamad	2016	27321645	Individual-level + summary-level	shorter telomere length	37684	ENGAGE (Codd2013)	European	7	P<5×10–8		0.48	Stroke	Neurological/psychiatric	396	3338	HRS	European	non-evaluable	non-evaluable	Logistic regression	OR	0.1 kb	0.92	0.83	1.01	>0.15	no	no
Haycock	2017	28241208	Summary-level	longer telomere length	9190	GWAS (Mangino2012)	European	13	P<5×10–8	0.1	18-28	Sudden cardiac arrest	Cardiovascular	3954	21200	Unpublished	European	non-evaluable	non-evaluable	Maximum likelihood	OR	1 SD	0.92	0.68	1.26	0.62	no	no
Codd	2021	34611362	Summary-level	longer telomere length	464716	UK Biobank	European	130	P<8.31×10–9	0.01		Systemic lupus erythematosus	Immune	939	437060	UK Biobank	European	non-evaluable	non-evaluable	IVW	OR	1 SD	1.276	0.892	1.825	0.18262	no	yes	no
Haycock	2017	28241208	Summary-level	longer telomere length	9190	GWAS (Mangino2012)	European	4	P<5×10–8	0.1	18-28	Systemic lupus erythematosus	Immune	1311	1783	GWAS (Hom2008), dbGAP	European	non-evaluable	non-evaluable	Maximum likelihood	OR	1 SD	1.59	0.88	2.88	0.12437	no	no
Codd	2021	34611362	Summary-level	longer telomere length	464716	UK Biobank	European	130	P<8.31×10–9	0.01		T1D	Endocrine	4227	437060	UK Biobank	European	non-evaluable	non-evaluable	IVW	OR	1 SD	1.018	0.849	1.222	0.84528	no	yes	no
Haycock	2017	28241208	Summary-level	longer telomere length	9190	GWAS (Mangino2012)	European	6	P<5×10–8	0.1	18-28	T1D	Endocrine	7514	9045	T1DBase	European	non-evaluable	non-evaluable	Maximum likelihood	OR	1 SD	0.71	0.51	0.98	0.0378	yes	no
CaoL	2020	32952122	Summary-level	longer telomere length		ENGAGE (Codd2013)	European	8	P<5×10–8	0.01		T2D	Endocrine	1318	1314	Chinese	East Asian	insufficient	insufficient	IVW	OR	1 SD	0.78	0.36	1.68	0.522	no	no		yes	OR	0.23	0.01	7.64	0.412	0.485		yes	OR	0.64	0.31	1.33	0.233
Codd	2021	34611362	Summary-level	longer telomere length	464716	UK Biobank	European	130	P<8.31×10–9	0.01		T2D	Endocrine	36324	437060	UK Biobank	European	non-evaluable	non-evaluable	IVW	OR	1 SD	1.067	0.974	1.168	0.163231	no	yes	no
Haycock	2017	28241208	Summary-level	longer telomere length	9190	GWAS (Mangino2012)	European	10	P<5×10–8	0.1	18-28	T2D	Endocrine	8569	8923	GWAS (Li2013)	East Asian	non-evaluable	non-evaluable	Maximum likelihood	OR	1 SD	1.28	0.77	2.11	0.3407	no	no
Haycock	2017	28241208	Summary-level	longer telomere length	9190	GWAS (Mangino2012)	European	11	P<5×10–8	0.1	18-28	T2D	Endocrine	10415	53655	DIAGRAM	European	non-evaluable	non-evaluable	Maximum likelihood	OR	1 SD	1	0.84	1.2	0.9837	no	no
Brown	2021	33737296	Individual-level + summary-level	longer telomere length	78592	ENGAGE, EPIC-CVD, and EPIC-InterAct (Li 2020)	European	19	literature-based			Testicular cancer	Neoplasm	3558	13971	TECAC	European	insufficient	insufficient	IVW	OR	1 SD	0.71	0.27	1.89	0.4954	no	no		yes	OR	0.45	0.09	2.34	0.3436	0.5641		yes	OR	1.6	0.93	2.74	0.0877
Codd	2021	34611362	Summary-level	longer telomere length	464716	UK Biobank	European	130	P<8.31×10–9	0.01		Testicular cancer	Neoplasm	830	201358	UK Biobank	European	non-evaluable	non-evaluable	IVW	OR	1 SD	0.877	0.5	1.537	0.645451	no	yes	no
GaoY(b)	2020	33193711	Individual-level + summary-level	shorter telomere length	78592	ENGAGE, EPIC-CVD, and EPIC-InterAct (Li 2020)	European	17	P<5×10–8		27.9-205.4	Testicular germ cell tumor mortality	Mortality	81		TCGA	European	non-evaluable	non-evaluable	Cox	HR	1 SD	1.23	0.1	15.59	0.87	no	no
GaoY(b)	2020	33193711	Individual-level + summary-level	shorter telomere length	78592	ENGAGE, EPIC-CVD, and EPIC-InterAct (Li 2020)	European	17	P<5×10–8		27.9-205.4	Thymoma mortality	Mortality	121		TCGA	European	non-evaluable	non-evaluable	Cox	HR	1 SD	0.85	0.41	1.76	0.654	no	no
Codd	2021	34611362	Summary-level	longer telomere length	464716	UK Biobank	European	130	P<8.31×10–9	0.01		Thyroid cancer	Neoplasm	812	437060	UK Biobank	European	robust	robust	IVW	OR	1 SD	2.387	1.614	3.532	1.33597e-05	yes	yes	yes	yes						0.0303		yes	OR	>2			<0.05
Haycock	2017	28241208	Summary-level	longer telomere length	9190	GWAS (Mangino2012)	European	12	P<5×10–8	0.1	18-28	Thyroid cancer	Neoplasm	649	431	GWAS (Kohler2013)	European	non-evaluable	non-evaluable	Maximum likelihood	OR	1 SD	3.98	1.69	9.36	0.00157	yes	no
Huang	2022	35366326	Summary-level	longer telomere length			European	16	P<5×10–8	0.01	1119.1	Thyroid cancer	Neoplasm	989	217803	FinnGen	European	robust	robust	IVW	OR	1 SD	4.68	2.35	9.31	1.12e-05	yes	yes	yes	yes	OR	8.85	1.23	63.46	0.048	0.508		yes	OR	4.64	2.17	9.93	7.77e-05
GaoY(b)	2020	33193711	Individual-level + summary-level	shorter telomere length	78592	ENGAGE, EPIC-CVD, and EPIC-InterAct (Li 2020)	European	17	P<5×10–8		27.9-205.4	Thyroid carcinoma mortality	Mortality	503		TCGA	European	non-evaluable	non-evaluable	Cox	HR	1 SD	1.12	0.66	1.89	0.676	no	no
Codd	2021	34611362	Summary-level	longer telomere length	464716	UK Biobank	European	130	P<8.31×10–9	0.01		Tinnitus	Sensory	2784	437060	UK Biobank	European	non-evaluable	non-evaluable	IVW	OR	1 SD	0.897	0.726	1.109	0.315966	no	yes	no
GaoY(b)	2020	33193711	Individual-level + summary-level	shorter telomere length	78592	ENGAGE, EPIC-CVD, and EPIC-InterAct (Li 2020)	European	17	P<5×10–8		27.9-205.4	Tongue cancer	Neoplasm	134	420339	UK Biobank	European	insufficient	insufficient	Weighted genetic score	OR	1 SD	1.06	0.88	1.29	0.526	no	yes	no	yes						0.784		yes	OR	3.01	0.35	25.96	0.316
Codd	2021	34611362	Summary-level	longer telomere length	464716	UK Biobank	European	130	P<8.31×10–9	0.01		Tonsillitis	Respiratory	71472	437060	UK Biobank	European	non-evaluable	non-evaluable	IVW	OR	1 SD	1.027	0.954	1.105	0.483489	no	yes	no
Wu	2020	33323545	Summary-level	shorter telomere length	9190	GWAS (Mangino2012)	European	5	P<5×10–8	0.001	24.19	Total body bone mineral density	Musculoskeletal	56284		GEFOS	European	insufficient	insufficient	IVW	beta	1 SD	-0.01	-0.128	0.108	>0.05	no	no		yes						0.548		yes	beta	-0.027			0.512
Wu	2020	33323545	Summary-level	shorter telomere length	9190	GWAS (Mangino2012)	European	5	P<5×10–8	0.001	24.19	Total body bone mineral density (> 60y)	Musculoskeletal	22504		GEFOS	European predominant (86%)	insufficient	insufficient	IVW	beta	1 SD	-0.038	-0.154	0.077	>0.05	no	no		yes						0.641		yes	beta	-0.029			0.663
Haycock	2017	28241208	Summary-level	longer telomere length	9190	GWAS (Mangino2012)	European	13	P<5×10–8	0.1	18-28	Tourette syndrome	Neurological/psychiatric	1177	4955	TICG/TSAICG	European	non-evaluable	non-evaluable	Maximum likelihood	OR	1 SD	1.1	0.68	1.78	0.6936	no	no
Codd	2021	34611362	Summary-level	longer telomere length	464716	UK Biobank	European	130	P<8.31×10–9	0.01		Tuberculosis	Infections	2856	437060	UK Biobank	European	non-evaluable	non-evaluable	IVW	OR	1 SD	0.85	0.691	1.046	0.125299	no	yes	no
You	2012	22829448	Individual-level	longer telomere length		Genes coding for proteins involved in telomere regulation		2				Type 2 diabetes in postmenopausal women	Endocrine	101	207	Women’s Health Initiative Observational Study Cohort	Asain	non-evaluable	non-evaluable	2SLS	OR	1 kb	1.4	0.38	5.08	>0.05	no	no
You	2012	22829448	Individual-level	longer telomere length		Genes coding for proteins involved in telomere regulation		4				Type 2 diabetes in postmenopausal women	Endocrine	400	819	Women’s Health Initiative Observational Study Cohort	Black	non-evaluable	non-evaluable	2SLS	OR	1 kb	0.53	0.25	1.11	>0.06	no	no
You	2012	22829448	Individual-level	longer telomere length		Genes coding for proteins involved in telomere regulation		7				Type 2 diabetes in postmenopausal women	Endocrine	162	331	Women’s Health Initiative Observational Study Cohort	Hispanic	non-evaluable	non-evaluable	2SLS	OR	1 kb	0.81	0.45	1.45	>0.07	no	no
You	2012	22829448	Individual-level	longer telomere length		Genes coding for proteins involved in telomere regulation		19				Type 2 diabetes in postmenopausal women	Endocrine	1675	2380	Women’s Health Initiative Observational Study Cohort	Mixed	non-evaluable	non-evaluable	2SLS	OR	1 kb	0.88	0.59	1.31	>0.08	no	no
You	2012	22829448	Individual-level	longer telomere length		Genes coding for proteins involved in telomere regulation		6				Type 2 diabetes in postmenopausal women	Endocrine	1012	1023	Women’s Health Initiative Observational Study Cohort	White	non-evaluable	non-evaluable	2SLS	OR	1 kb	1.26	0.67	2.4	>0.09	no	no
Haycock	2017	28241208	Summary-level	longer telomere length	9190	GWAS (Mangino2012)	European	12	P<5×10–8	0.1	18-28	Ulcerative colitis	Digestive	6968	20464	IIBDGC	European	non-evaluable	non-evaluable	Maximum likelihood	OR	1 SD	1.03	0.81	1.29	0.8303	no	no
Codd	2021	34611362	Summary-level	longer telomere length	464716	UK Biobank	European	130	P<8.31×10–9	0.01		Umbilical hernia	Digestive	6258	437060	UK Biobank	European	non-evaluable	non-evaluable	IVW	OR	1 SD	1.04	0.89	1.216	0.619591	no	yes	no
Haycock	2017	28241208	Summary-level	longer telomere length	9190	GWAS (Mangino2012)	European	2	P<5×10–8	0.1	18-28	Upper gastrointestinal cancer	Neoplasm	3523	2100	GWAS (Li2013), dbGAP	East Asian	non-evaluable	non-evaluable	Maximum likelihood	OR	1 SD	1.43	0.69	2.96	0.3303	no	no
GaoY(b)	2020	33193711	Individual-level + summary-level	shorter telomere length	78592	ENGAGE, EPIC-CVD, and EPIC-InterAct (Li 2020)	European	17	P<5×10–8		27.9-205.4	Uterine carcinosarcoma mortality	Mortality	56		TCGA	European	non-evaluable	non-evaluable	Cox	HR	1 SD	0.85	0.59	1.23	0.395	no	no
GaoY(b)	2020	33193711	Individual-level + summary-level	shorter telomere length	78592	ENGAGE, EPIC-CVD, and EPIC-InterAct (Li 2020)	European	17	P<5×10–8		27.9-205.4	Uterine corpus endometrial carcinoma mortality	Mortality	546		TCGA	European	non-evaluable	non-evaluable	Cox	HR	1 SD	1.04	0.84	1.28	0.742	no	no
Codd	2021	34611362	Summary-level	longer telomere length	464716	UK Biobank	European	130	P<8.31×10–9	0.01		Uterine fibroid	Genitourinary	20172	235702	UK Biobank	European	robust	robust	IVW	OR	1 SD	2.02	1.753	2.327	2.1798e-22	yes	yes	yes	yes						0.504		yes	OR	>1			<0.05
Codd	2021	34611362	Summary-level	longer telomere length	464716	UK Biobank	European	130	P<8.31×10–9	0.01		Uterine polyps	Genitourinary	14138	235702	UK Biobank	European	robust	robust	IVW	OR	1 SD	1.491	1.339	1.659	2.62278e-13	yes	yes	yes	yes						0.286		yes	OR	>1			<0.05
Codd	2021	34611362	Summary-level	longer telomere length	464716	UK Biobank	European	130	P<8.31×10–9	0.01		Uterine prolapse	Genitourinary	15987	235702	UK Biobank	European	non-evaluable	non-evaluable	IVW	OR	1 SD	1.03	0.924	1.149	0.59292	no	yes	no
GaoY(b)	2020	33193711	Individual-level + summary-level	shorter telomere length	78592	ENGAGE, EPIC-CVD, and EPIC-InterAct (Li 2020)	European	17	P<5×10–8		27.9-205.4	Uveal melanoma mortality	Mortality	79		TCGA	European	non-evaluable	non-evaluable	Cox	HR	1 SD	1.47	0.94	2.3	0.092	no	no
Codd	2021	34611362	Summary-level	longer telomere length	464716	UK Biobank	European	130	P<8.31×10–9	0.01		Varicella	Infections	10160	437060	UK Biobank	European	non-evaluable	non-evaluable	IVW	OR	1 SD	0.975	0.868	1.095	0.667042	no	yes	no
Codd	2021	34611362	Summary-level	longer telomere length	464716	UK Biobank	European	130	P<8.31×10–9	0.01		Varicose	Cardiovascular	51496	437060	UK Biobank	European	non-evaluable	non-evaluable	IVW	OR	1 SD	0.995	0.932	1.062	0.876281	no	yes	no
Codd	2021	34611362	Summary-level	longer telomere length	464716	UK Biobank	European	130	P<8.31×10–9	0.01		Venous thromboembolism	Cardiovascular	21237	437060	UK Biobank	European	non-evaluable	non-evaluable	IVW	OR	1 SD	1.018	0.925	1.121	0.708845	no	yes	no
Codd	2021	34611362	Summary-level	longer telomere length	464716	UK Biobank	European	130	P<8.31×10–9	0.01		Vertigo	Neurological/psychiatric	12335	437060	UK Biobank	European	non-evaluable	non-evaluable	IVW	OR	1 SD	1.033	0.929	1.15	0.546433	no	yes	no
Haycock	2017	28241208	Summary-level	longer telomere length	9190	GWAS (Mangino2012)	European	2	P<5×10–8	0.1	18-28	Vitiligo	Immune	1117	1429	GWAS (Quan2010)	East Asian	non-evaluable	non-evaluable	Maximum likelihood	OR	1 SD	1.64	0.68	3.93	0.26749	no	no
Haycock	2017	28241208	Summary-level	longer telomere length	9190	GWAS (Mangino2012)	European	10	P<5×10–8	0.1	18-28	Wegener's granulomatosis	Immune	459	1503	CAGS	European	non-evaluable	non-evaluable	Maximum likelihood	OR	1 SD	0.77	0.27	2.17	0.61922	no	no
[truncated: 7 more columns]

## Sheet: Table S4
Table S4: Number and percentage of MR associations per evidence level by outcome category after removing the MR Egger method.
Outcome Category	Robust Evidence	Probable Evidence	Suggestive Evidence	Insufficient Evidence	Non-evaluable	Total
Cardiovascular	3 (12.5)	1 (4.2)	0 (0)	0 (0)	20 (83.3)	24 (100)
Digestive	2 (9.1)	2 (9.1)	0 (0)	0 (0)	18 (81.8)	22 (100)
Endocrine	2 (11.1)	3 (16.7)	0 (0)	1 (5.6)	12 (66.7)	18 (100)
Genitourinary	6 (46.2)	1 (7.7)	0 (0)	2 (15.4)	4 (30.8)	13 (100)
Immune	1 (4.6)	1 (4.6)	0 (0)	1 (4.6)	19 (86.4)	22 (100)
Infections	0 (0)	0 (0)	0 (0)	1 (6.7)	14 (93.3)	15 (100)
Mortality	0 (0)	0 (0)	0 (0)	0 (0)	46 (100)	46 (100)
Musculoskeletal	1 (4.8)	1 (4.8)	1 (4.8)	9 (42.9)	9 (42.9)	21 (100)
Neoplasm	26 (18.3)	8 (5.6)	0 (0)	25 (17.6)	83 (58.5)	142 (100)
Neurological/psychiatric	2 (5.1)	2 (5.1)	0 (0)	4 (10.3)	31 (79.5)	39 (100)
Respiratory	2 (9.5)	0 (0)	0 (0)	4 (19.1)	15 (71.4)	21 (100)
Sensory	0 (0)	1 (12.5)	0 (0)	1 (12.5)	6 (75)	8 (100)
Other	2 (40)	0 (0)	0 (0)	1 (20)	2 (40)	5 (100)
Total	47 (11.9)	20 (5.1)	1 (0.3)	49 (12.4)	279 (70.5)	396 (100)

## Sheet: Table S5
Table S5: Meta-analyses results of 52 outcomes using data from published MR studies. Nominal significance and FDR-corrected significance are marked yellow. Unless specified, the ancestry of the outcome population was European.
Outcome	Category	N of studies	N of cases	OR	Lower CI	Upper CI	P-value	FDR-corrected P-value	I2
All cause mortality	Mortality	2	16803	1.121	0.973	1.292	0.112409	0.192	0
Amyotrophic lateral sclerosis	Musculoskeletal	2	26906	0.97	0.835	1.127	0.693937	0.736	0.379
Anorexia nervosa	Neurological/psychiatric	2	5000	1.173	0.967	1.422	0.105438	0.186	0
Asthma	Respiratory	2	76968	0.993	0.931	1.059	0.831142	0.847	0.685
Atopic dermatitis	Immune	2	23683	0.902	0.823	0.989	0.0284499	0.063	0.762
Basal cell carcinoma	Neoplasm	3	7836	1.191	0.974	1.455	0.0886641	0.162	0.718
Bipolar disorder	Neurological/psychiatric	2	22459	1.041	0.862	1.257	0.678494	0.734	0
Bladder cancer	Neoplasm	4	14919	1.43	1.208	1.694	3.327e-05	<0.001	0.82
Breast cancer	Neoplasm	3	167401	1.138	1.063	1.218	3.327e-05	<0.001	0
Breast cancer ER-	Neoplasm	2	26407	1.073	0.88	1.308	0.488308	0.588	0
Cancer	Neoplasm	2	53432	1.303	1.173	1.448	8.557e-07	<0.001	0
Chronic kidney disease	Genitourinary	2	55880	0.912	0.845	0.984	0.0177925	0.041	0.839
Chronic lymphocytic leukemia	Neoplasm	4	6537	1.526	1.35	1.726	1.482e-11	<0.001	0.924
Chronic obstructive pulmonary disease	Respiratory	3	40674	0.927	0.859	1.001	0.0524611	0.111	0
Coeliac disease	Digestive	2	7762	0.624	0.514	0.759	2.201e-06	<0.001	0.812
Colorectal cancer	Neoplasm	3	51326	1.082	0.936	1.251	0.284055	0.396	0.017
Coronary heart disease	Cardiovascular	4	83588	0.847	0.8	0.897	1.219e-08	<0.001	0.295
Dementia (Alzheimer’s)	Neurological/psychiatric	3	94762	0.968	0.95	0.987	0.00099289	0.003	0.674
Depression	Neurological/psychiatric	2	121365	1.001	0.957	1.047	0.965881	0.948	0
Endometrial cancer	Neoplasm	2	9113	1.26	1.086	1.463	0.00233926	0.007	0
Follicular lymphoma	Neoplasm	2	2733	1.129	0.767	1.66	0.538771	0.635	0
General cognetive function	Neurological/psychiatric	2	66232	0.92	0.86	0.985	0.0163121	0.041	0
Germ Cell Tumor	Neoplasm	2	1809	1.134	0.454	2.83	0.787385	0.818	0
Head and neck cancer	Neoplasm	3	8595	0.961	0.82	1.126	0.624087	0.704	0
Heart failure	Cardiovascular	2	14797	0.955	0.856	1.066	0.411826	0.532	0
Hypertension	Cardiovascular	2	280608	1.167	1.089	1.251	1.234e-05	<0.001	0
Interstitial lung disease	Respiratory	2	4037	0.123	0.077	0.197	3.679e-18	<0.001	0.744
Juvenile idiopathic arthritis	Immune	2	7922	0.723	0.554	0.942	0.0163959	0.041	0.419
Kidney cancer	Neoplasm	2	12932	2.202	1.855	2.615	2.158e-19	<0.001	0
Melanoma	Neoplasm	3	19899	1.711	1.533	1.91	1.067e-21	<0.001	0
Multiple myeloma	Neoplasm	3	12561	3.967	2.4	6.556	7.591e-08	<0.001	0.684
Multiple sclerosis	Neurological/psychiatric	3	17786	1.584	1.325	1.895	4.6e-07	<0.001	0.526
Nasopharyngeal carcinoma (East Asian)	Neoplasm	2	1860	1.425	0.68	2.989	0.348439	0.474	0
Non-Hodgkin’s lymphoma	Neoplasm	2	10899	1.498	1.201	1.868	0.00033196	0.001	0.65
Ovarian cancer Clear cell	Neoplasm	2	1372	1.163	0.776	1.744	0.463593	0.571	0.163
Ovarian cancer Endometrioid	Neoplasm	2	2869	1.241	0.924	1.666	0.151235	0.236	0
Ovarian cancer Serous invasive	Neoplasm	2	12164	1.138	0.968	1.338	0.115963	0.192	0
Ovary cancer	Neoplasm	2	6239	1.168	0.949	1.439	0.143282	0.23	0
Pancreatic cancer	Neoplasm	2	5525	0.881	0.703	1.105	0.273589	0.403	0.523
Parkinson's disease	Neurological/psychiatric	3	42182	1.15	0.993	1.331	0.0622667	0.118	0
Prostate cancer	Neoplasm	3	48839	1.177	1.053	1.316	0.00414789	0.011	0
Rheumatoid arthritis	Musculoskeletal	2	24212	0.804	0.719	0.898	0.00010956	<0.001	0.61
Sarcoidosis	Immune	2	2010	0.767	0.584	1.009	0.0577586	0.113	0
Schizophrenia	Neurological/psychiatric	2	37102	1.003	0.905	1.112	0.952757	0.953	0
Soft tissue sarcoma	Neoplasm	2	1411	1.585	1.325	1.897	4.758e-07	<0.001	0.813
Stroke	Cardiovascular	2	15812	1.029	0.929	1.14	0.57989	0.668	0.621
Systemic lupus erythematosus	Immune	2	2250	1.353	0.996	1.838	0.0529922	0.108	0
T1D	Endocrine	2	11741	0.935	0.797	1.096	0.404665	0.536	0.72
T2D	Endocrine	2	46739	1.053	0.971	1.142	0.212341	0.322	0
T2D (East Asian)	Endocrine	2	9887	1.103	0.724	1.608	0.647641	0.715	0.101
Testicular cancer	Neoplasm	2	4388	0.832	0.512	1.353	0.458296	0.578	0
Thyroid cancer	Neoplasm	2	1461	2.608	1.827	3.723	1.32e-07	<0.001	0.118
Abbreviations: MR, Mendelian randomization; OR, odds ratio; CI, confidence interval; FDR, false discovery rate; IPF, idiopathic pulmonary fibrosis; T1D, type 1 diabetes; T2D, type 2 diabetes.

## Sheet: Table S6
Table S6: Results of the sensitivity meta-analyses by excluding studies that did not select instrumental variables from GWAS, studies without tests for horizontal pleiotropy, or studies with evidence of pleiotropy. Results of the outcomes that only one study or zero was remained after exclusion were not pooled.
Outcome	Category	N of studies	N of cases	OR	Lower CI	Upper CI	P-value	I2
Basal cell carcinoma	Neoplasm	2	7308	1.303	1.054	1.611	0.014	0
Chronic lymphocytic leukemia	Neoplasm	2	3160	6.883	3.412	13.885	<0.001	0
Colorectal cancer	Neoplasm	2	46226	1.045	0.893	1.223	0.583	0
Coronary heart disease	Cardiovascular	2	65159	0.853	0.805	0.904	<0.001	0.4
Multiple sclerosis	Neurological/psychiatric	2	15780	1.822	1.426	2.328	<0.001	0.354
Prostate cancer	Neoplasm	2	34679	1.154	1.017	1.31	0.026	0
Abbreviations: OR, odds ratio; CI, confidence interval.
